# Supplementary material for: Aberrant FGFR signaling mediates resistance to CDK4/6 inhibitors in ER+ breast cancer
Source: Nat Commun. 2019 Mar 26;10:1373. doi: 10.1038/s41467-019-09068-2 (PMC6435685; doi:10.1038/s41467-019-09068-2)
Supplement: Supplementary file 4 — Supplementary Data 1 [file 41467_2019_9068_MOESM4_ESM.csv]

Gene Name	Annotation	Accession #	Class Name	20170721_557-LF_01_01.RCC	20170721_557-LF_01_02.RCC	20170721_557-LF_01_03.RCC	20170721_557-LF_01_04.RCC	20170721_557-LF_01_05.RCC	20170721_557-LF_01_06.RCC	20170721_557-LF_01_07.RCC	20170721_557-LF_01_08.RCC
				20170721_557-LF_01_01.RCC	20170721_557-LF_01_02.RCC	20170721_557-LF_01_03.RCC	20170721_557-LF_01_04.RCC	20170721_557-LF_01_05.RCC	20170721_557-LF_01_06.RCC	20170721_557-LF_01_07.RCC	20170721_557-LF_01_08.RCC
ABL1		NM_005157.3	Endogenous	1308.88	1183.27	1156.93	1339.08	1315.17	1227.15	1252.55	1298.22
ACVR1B		NM_004302.3	Endogenous	720.03	650.98	584.74	696.54	830.88	774.6	785.21	711.16
ACVR1C		NM_145259.2	Endogenous	17.21	21.3	17.42	16.76	10.17	16.85	13.89	8.98
ACVR2A		NM_001616.3	Endogenous	473.1	480.56	481.41	509.3	612.76	611.55	571.33	584.63
AKT1		NM_005163.2	Endogenous	6123.2	5899.77	5811.45	6064.57	5183.99	5633.57	5372.69	5376.81
AKT2		NM_001626.2	Endogenous	4902.76	4557.42	4319.08	4584.8	4908.57	4556.01	4401.81	4594.84
AKT3		NM_181690.1	Endogenous	223.31	228.24	209.45	244.41	171.91	338.76	263.98	224.42
ALK		NM_004304.3	Endogenous	3.92	6.92	3.78	7.18	1	5.36	4.63	8.98
ALKBH2		NM_001001655.2	Endogenous	191.97	205.01	200.68	232.71	153.42	115.1	148.62	201.62
ALKBH3		NM_139178.3	Endogenous	376.22	366.57	345.92	366.75	242.15	289.64	267.35	281.42
AMER1		NM_152424.3	Endogenous	1	1.11	1	1.06	1	1.05	1	1.14
AMH		NM_000479.3	Endogenous	94.14	95.45	106.13	127.39	50.83	58.66	38.31	32.91
ANGPT1		NM_001146.3	Endogenous	2.02	1.11	1	1.06	1	7.45	1	1.14
APC		NM_000038.3	Endogenous	206.22	195.05	233.82	196.54	234.75	301.14	246.3	247.22
APH1B		NM_001145646.1	Endogenous	709.59	577.94	547.7	574.2	829.96	716.07	795.31	891.27
AR		NM_001011645.1	Endogenous	1270.89	1142.33	1087.72	1169.94	1381.72	1441.41	1151.5	1120.39
ARID1A		NM_006015.4	Endogenous	893.84	908.83	864.5	1005.04	899.27	1007.67	972.99	877.59
ARID1B		NM_020732.3	Endogenous	2908.27	2706.01	2765.3	2893.33	3313.35	3235.96	3044.43	3090.15
ARID2		NM_152641.2	Endogenous	2030.7	1945.75	1867.54	1968.87	1757.88	1933.69	1643.26	1759.88
ARNT2		NM_014862.3	Endogenous	2325.12	2061.95	1989.38	2348.65	3397.46	2862.84	2538.36	2798.34
ASXL1		NM_001164603.1	Endogenous	1174.97	1090.32	1058.48	1164.62	875.24	911.51	913.2	899.25
ATM		NM_138292.3	Endogenous	190.07	195.05	220.18	209.31	207.03	225.89	197.46	218.72
ATR		NM_001184.2	Endogenous	1307.93	1181.06	1231.99	1399.72	1166.37	1210.43	1248.34	1254.9
ATRX		NM_000489.3	Endogenous	2981.4	2698.26	2788.69	2932.69	3076.75	3527.56	2991.38	3342.07
AXIN1		NM_181050.1	Endogenous	801.71	761.64	923.96	913.56	616.46	758.92	630.27	689.5
AXIN2		NM_004655.3	Endogenous	929.93	814.76	949.3	1002.92	946.41	962.73	933.41	835.41
B2M		NM_004048.2	Endogenous	24046.05	21652.79	18756.38	23117.62	28521.63	25766.58	46400.67	31839.83
BAD		NM_004322.3	Endogenous	2067.74	1750.98	1808.07	1882.7	1942.72	1765.41	1788.93	1886.41
BAIAP3		NM_003933.4	Endogenous	37.16	29.05	63.24	73.14	16.64	18.94	29.05	14.68
BAMBI		NM_012342.2	Endogenous	1.07	3.6	2.8	1.06	1.85	1.05	1	1.14
BAP1		NM_004656.2	Endogenous	2146.57	2025.43	2053.72	2214.61	1924.24	1746.6	1759.46	1835.11
BAX		NM_138761.3	Endogenous	1691.64	1764.26	1866.56	1993.33	1333.66	1380.79	1334.23	1391.69
BCL2		NM_000657.2	Endogenous	1609.96	1395.75	1295.35	1536.95	2195.96	2082.1	1757.78	2194.18
BCL2A1		NM_004049.2	Endogenous	1	1.38	1	1.06	1	5.36	1	1.14
BCL2L1		NM_138578.1	Endogenous	1741.97	1679.05	1724.24	1829.51	2150.67	2140.63	2100.49	2026.62
BCOR		NM_001123383.1	Endogenous	253.7	265.87	400.51	362.5	192.24	328.31	213.46	211.88
BDNF		NM_170732.4	Endogenous	18.16	30.16	19.37	22.07	12.94	15.81	22.31	15.82
BID		NM_197966.1	Endogenous	323.04	326.74	380.04	392.28	179.3	200.8	226.09	345.25
BIRC3		NM_182962.1	Endogenous	1	1.11	1	1.06	1	1.05	1	1.14
BIRC7		NM_022161.2	Endogenous	1	1.11	1	1.06	1	1.05	1	1.14
BMP2		NM_001200.2	Endogenous	37.16	24.62	42.77	75.27	10.17	18.94	18.1	8.98
BMP4		NM_001202.2	Endogenous	7.72	3.6	1.83	17.82	2.77	28.35	3.79	1.14
BMP5		NM_021073.2	Endogenous	483.54	390.92	314.73	294.41	759.71	663.81	262.3	349.81
BMP6		NM_001718.2	Endogenous	16.26	17.98	8.65	16.76	14.79	60.75	36.63	22.66
BMP7		NM_001719.1	Endogenous	2062.04	2056.41	1845.12	1952.91	2034.22	1979.67	2902.96	2301.34
BMP8A		NM_181809.3	Endogenous	1	11.34	1	1.06	4.62	3.27	8	4.42
BMPR1B		NM_001203.1	Endogenous	868.2	531.46	272.81	90.16	863.23	340.85	776.79	238.1
BNIP3		NM_004052.2	Endogenous	2505.58	2011.04	2123.9	2278.44	2018.51	1943.09	2312.69	2345.79
BRAF		NM_004333.3	Endogenous	2884.53	2576.53	2550.85	2615.67	2908.54	2791.77	2816.23	2822.28
BRCA1		NM_007305.2	Endogenous	936.58	843.54	793.34	869.94	228.28	237.38	252.19	303.07
BRCA2		NM_000059.3	Endogenous	657.35	586.8	578.89	544.41	4.62	9.54	7.16	34.05
BRIP1		NM_032043.1	Endogenous	1289.89	1160.04	1127.69	1201.85	61	60.75	78.73	137.79
C19orf40		NM_152266.3	Endogenous	175.82	172.91	186.06	201.86	128.47	113.01	104.84	132.09
CACNA1C		NM_199460.2	Endogenous	400.92	399.77	352.74	378.45	556.38	693.08	613.43	553.85
CACNA1D		NM_000720.2	Endogenous	732.38	711.85	652.97	733.77	760.64	702.48	758.26	967.64
CACNA1E		NM_000721.2	Endogenous	17.21	22.41	13.52	15.69	7.39	9.54	16.42	24.94
CACNA1G		NM_198397.1	Endogenous	34.31	52.29	31.07	27.39	20.33	51.34	46.73	18.1
CACNA1H		NM_021098.2	Endogenous	1514.03	1324.92	1267.08	1311.42	1788.38	1980.72	2274.79	2097.29
CACNA2D1		NM_000722.2	Endogenous	444.6	507.12	406.36	464.62	338.27	488.22	448.39	368.05
CACNA2D2		NM_001005505.1	Endogenous	3726.01	3294.74	3073.32	3266.73	3688.59	3444.99	4451.49	5276.5
CACNA2D3		NM_018398.2	Endogenous	1	1.11	1	1.06	1	6.4	1	3.28
CACNA2D4		NM_001005737.1	Endogenous	1	3.6	1	1.06	1	2.22	1	1.14
CACNB2		NM_000724.3	Endogenous	1198.71	942.03	1232.96	1349.72	1431.63	1364.07	876.15	1001.84
CACNB3		NM_000725.2	Endogenous	339.18	356.61	229.92	246.54	158.04	272.92	213.46	271.16
CACNB4		NM_001005747.2	Endogenous	102.69	102.09	135.37	94.41	100.74	195.58	78.73	93.33
CACNG1		NM_000727.2	Endogenous	48.56	60.04	21.32	28.46	115.53	119.28	135.15	107.01
CACNG4		NM_014405.2	Endogenous	2082.93	1713.36	1266.1	1392.28	2435.34	2077.92	2557.72	2431.29
CACNG6		NM_145814.1	Endogenous	191.02	205.01	268.91	334.84	70.24	279.19	519.97	588.05
CALML3		NM_005185.2	Endogenous	1	1.11	1	1.86	1	1.18	1	3.28
CALML5		NM_017422.4	Endogenous	4.87	11.34	8.65	7.18	3.7	11.63	8.84	8.98
CALML6		NM_138705.2	Endogenous	1	1.11	1	1.06	1	1.05	1	1.14
CAMK2B		NM_001220.3	Endogenous	546.23	556.92	439.5	505.05	330.87	336.67	511.54	578.93
CAPN2		NM_001748.4	Endogenous	161.58	156.31	133.42	167.82	98.89	189.31	215.14	132.09
CARD11		NM_032415.2	Endogenous	1	1.11	1	1.06	1	1.05	1	1.14
CASP10		NM_032977.3	Endogenous	1.07	1.11	3.78	10.37	11.09	9.54	8.84	8.98
CASP12		NM_001191016.1	Endogenous	1	1.11	4.75	6.12	1	11.63	1	1.14
CASP3		NM_032991.2	Endogenous	1148.37	1005.11	975.62	985.9	695.02	715.02	600.8	471.78
CASP7		NM_001227.3	Endogenous	141.63	134.18	134.4	135.9	104.44	94.2	89.68	97.89
CASP8		NM_001228.4	Endogenous	487.34	434.08	474.59	525.26	506.48	463.14	435.76	441
CASP9		NM_001229.2	Endogenous	159.68	133.07	169.49	158.24	165.44	162.13	191.57	142.35
CBL		NM_005188.2	Endogenous	298.34	303.5	256.24	294.41	342.89	332.49	306.93	282.56
CBLC		NM_012116.3	Endogenous	141.63	115.37	117.83	127.39	92.42	84.79	116.62	97.89
CCNA1		NM_003914.3	Endogenous	1	5.81	4.75	1.06	1	5.36	7.16	8.98
CCNA2		NM_001237.2	Endogenous	3099.17	2888.61	2832.56	2723.11	69.32	148.54	109.89	156.03
CCNB1		NM_031966.2	Endogenous	3442.99	3001.48	3317.99	3168.86	219.97	267.69	277.46	320.17
CCNB3		NM_033671.1	Endogenous	238.51	221.6	214.33	207.18	304.07	300.09	293.45	247.22
CCND1		NM_053056.2	Endogenous	3425.89	3838.1	3630.89	4099.7	2281.92	2136.45	2982.12	4202.71
CCND2		NM_001759.2	Endogenous	1	1.11	1	1.06	1	1.05	1	1.14
CCND3		NM_001760.2	Endogenous	481.65	455.11	449.25	493.35	351.21	353.4	397.87	412.51
CCNE1		NM_001238.1	Endogenous	59.95	51.18	43.74	62.5	1	3.27	1	1.14
CCNE2		NM_057735.1	Endogenous	1524.48	1405.71	1195.92	1212.49	75.79	105.69	79.57	92.19
CCNO		NM_021147.3	Endogenous	1	1.11	1	1.06	1	1.05	1	1.14
CCR7		NM_001838.2	Endogenous	1	1.11	1	1.06	1	1.05	1	1.14
CD14		NM_000591.2	Endogenous	26.71	15.77	1	12.5	32.35	37.76	29.89	30.64
CD19		NM_001770.4	Endogenous	1	1.11	1	1.06	1	1.05	1	1.14
CD40		NM_001250.4	Endogenous	1	1.11	4.75	1.86	1	5.36	1	10.12
CDC14A		NM_033313.2	Endogenous	247.06	247.06	260.14	306.11	101.66	156.91	123.36	124.11
CDC14B		NM_003671.3	Endogenous	1	1.11	1	1.06	1	1.18	1	1.14
CDC25A		NM_001789.2	Endogenous	496.84	496.05	469.72	481.64	27.73	34.62	34.95	36.33
CDC25B		NM_021873.2	Endogenous	995.46	969.69	897.64	851.85	317.01	410.88	354.92	415.92
CDC25C		NM_001790.2	Endogenous	135.93	128.65	123.67	115.69	1	3.27	1	1.14
CDC6		NM_001254.3	Endogenous	1308.88	1306.11	1120.86	1192.28	15.71	30.44	23.16	93.33
CDC7		NM_003503.2	Endogenous	687.74	582.37	624.71	609.3	219.97	196.62	220.2	309.91
CDH1		NM_004360.2	Endogenous	14381.33	13797.86	15062.98	16617.67	14554.72	14979.44	15969.03	17927.22
CDK2		NM_001798.2	Endogenous	270.8	212.75	199.71	177.39	48.98	74.34	53.47	75.09
CDK4		NM_000075.2	Endogenous	1702.08	1632.57	1780.78	1789.08	1089.66	1027.53	1127.92	1368.89
CDK6		NM_001259.5	Endogenous	1.07	13.56	18.4	9.31	5.55	17.9	13.89	12.4
CDKN1A		NM_000389.2	Endogenous	664	628.85	458.02	560.37	451.02	425.51	384.4	321.31
CDKN1B		NM_004064.2	Endogenous	64.7	43.44	72.01	69.95	38.82	90.01	66.94	70.53
CDKN1C		NM_000076.2	Endogenous	23.86	30.16	30.1	26.33	1	33.58	23.16	22.66
CDKN2A		NM_000077.3	Endogenous	46.66	41.22	31.07	47.61	28.65	29.4	29.05	31.77
CDKN2B		NM_004936.3	Endogenous	87.5	67.78	57.39	86.97	121.07	115.1	138.52	107.01
CDKN2C		NM_001262.2	Endogenous	762.77	597.86	514.56	549.73	47.14	302.18	81.26	88.77
CDKN2D		NM_001800.3	Endogenous	331.58	291.32	270.86	228.46	27.73	76.43	91.36	71.67
CEBPA		NM_004364.2	Endogenous	1576.71	1485.39	1379.18	1399.72	1410.37	1383.93	1505.16	1539.88
CEBPE		NM_001805.2	Endogenous	1	1.11	1	1.06	1	1.05	1	1.14
CHAD		NM_001267.2	Endogenous	2008.85	2050.88	2187.26	2406.1	2441.81	2431.18	2789.29	4749.86
CHEK1		NM_001114121.1	Endogenous	577.57	577.94	530.15	538.03	55.45	58.66	62.73	108.15
CHEK2		NM_007194.3	Endogenous	334.43	307.92	344.95	379.52	91.5	108.83	107.36	107.01
CHUK		NM_001278.3	Endogenous	1030.6	986.29	1006.81	1028.45	797.61	801.77	854.26	966.5
CIC		NM_015125.3	Endogenous	359.13	372.11	339.1	373.14	410.36	384.75	357.45	361.21
CLCF1		NM_013246.2	Endogenous	182.47	159.63	142.19	155.05	132.16	108.83	130.1	92.19
CNTFR		NM_147164.1	Endogenous	948.93	954.2	938.58	936.96	1136.8	1145.63	1192.76	1162.57
COL11A1		NM_001854.3	Endogenous	1	1.11	1	1.06	1	1.05	1	1.14
COL11A2		NM_001163771.1	Endogenous	1	1.11	1	1.06	1	1.05	1	1.14
COL1A1		NM_000088.3	Endogenous	21.01	30.16	29.12	30.58	31.42	26.26	16.42	18.1
COL1A2		NM_000089.3	Endogenous	1609.96	2125.03	1617.02	1893.33	1777.29	3973.85	3077.27	2096.15
COL24A1		NM_152890.5	Endogenous	146.38	150.78	116.85	107.18	152.5	199.76	136.83	129.81
COL27A1		NM_032888.2	Endogenous	357.23	378.75	418.05	482.71	342.89	531.07	402.92	461.52
COL2A1		NM_001844.4	Endogenous	44.76	39.01	45.69	38.03	20.33	18.94	28.21	26.08
COL3A1		NM_000090.3	Endogenous	4.87	31.26	12.55	11.44	48.06	22.08	1	19.24
COL4A3		NM_000091.3	Endogenous	1	1.11	1	1.06	1	1.05	1	1.14
COL4A4		NM_000092.4	Endogenous	1	1.11	1	1.06	1	1.05	1	1.14
COL4A5		NM_033381.1	Endogenous	1222.46	1082.57	1088.69	1150.79	2271.75	2688.3	2480.25	2319.57
COL4A6		NM_001847.2	Endogenous	5.82	1.38	1	1.06	7.39	8.49	9.68	6.7
COL5A1		NM_000093.3	Endogenous	1	1.11	1	1.06	1	1.05	1	1.14
COL5A2		NM_000393.3	Endogenous	63.75	50.08	59.34	47.61	110.91	163.18	128.41	107.01
COL6A6		NM_001102608.1	Endogenous	1	1.11	1	1.06	1	13.72	1	4.42
COMP		NM_000095.2	Endogenous	1	1.11	1	1.06	1	1.05	1	1.14
CREB3L1		NM_052854.1	Endogenous	410.41	450.68	461.92	530.58	335.49	817.45	565.44	527.64
CREB3L3		NM_001271995.1	Endogenous	1	1.11	1	1.06	1	1.05	1	1.14
CREB3L4		NM_130898.2	Endogenous	871.05	892.23	828.43	829.51	948.26	972.13	1028.56	1099.87
CREB5		NM_182898.2	Endogenous	23.86	25.73	26.2	29.52	20.33	27.3	33.26	29.5
CREBBP		NM_004380.2	Endogenous	85.6	86.59	111.98	103.99	120.15	107.78	87.15	103.59
CRLF2		NM_001012288.1	Endogenous	1	1.11	1	1.06	1	1.05	1	1.14
CSF1R		NM_005211.2	Endogenous	1	1.11	1	1.06	1	1.05	1	1.14
CSF2		NM_000758.2	Endogenous	1	1.11	1	1.06	1	1.05	1	1.14
CSF3		NM_000759.3	Endogenous	1	1.11	1	1.06	1	1.05	1	1.14
CSF3R		NM_156038.2	Endogenous	170.13	169.59	173.39	210.37	187.62	200.8	209.25	224.42
CTNNB1		NM_001904.3	Endogenous	11837.88	10908.43	10169.64	11820.91	11826.4	12073.88	12597.47	13382.4
CUL1		NM_003592.2	Endogenous	3294.82	3021.4	2930.03	3149.71	2534.23	2415.51	2366.58	2655.85
CXXC4		NM_025212.1	Endogenous	127.39	120.9	132.45	142.29	130.32	190.35	130.1	141.21
CYLD		NM_015247.1	Endogenous	948.93	930.96	825.51	978.45	1195.95	1208.34	1233.18	1171.69
DAXX		NM_001350.3	Endogenous	2059.19	2002.19	2058.59	2083.76	1757.88	1580.42	1559.05	1791.8
DDB2		NM_000107.1	Endogenous	243.26	164.06	202.63	212.5	97.97	114.05	86.31	92.19
DDIT3		NM_004083.4	Endogenous	1365.87	1110.24	1148.16	1242.28	1437.17	1192.66	1442.01	1127.23
DDIT4		NM_019058.2	Endogenous	86.55	64.46	77.86	79.52	118.3	65.98	101.47	96.75
DKK1		NM_012242.2	Endogenous	76.1	73.31	91.51	100.8	85.95	62.84	97.26	80.79
DKK2		NM_014421.2	Endogenous	7.72	8.02	9.63	15.69	10.17	16.85	4.63	26.08
DKK4		NM_014420.2	Endogenous	18.16	24.62	7.68	18.88	9.24	22.08	24.84	30.64
DLL1		NM_005618.3	Endogenous	130.24	133.07	155.84	184.84	112.76	129.73	157.88	122.97
DLL3		NM_203486.2	Endogenous	4.87	1.11	6.7	7.18	1.85	4.31	1	7.84
DLL4		NM_019074.2	Endogenous	25.76	22.41	16.45	24.2	1	29.4	13.05	28.36
DNMT1		NM_001379.2	Endogenous	765.62	741.73	705.61	790.15	475.05	441.19	398.71	426.18
DNMT3A		NM_022552.3	Endogenous	2003.16	2025.43	2058.59	2155.03	1529.59	1564.74	1684.52	2099.57
DTX1		NM_004416.2	Endogenous	1	1.11	1	1.06	1	1.05	1.26	4.42
DTX3		NM_178502.2	Endogenous	430.36	336.7	368.34	358.24	436.23	520.62	457.65	488.88
DTX4		NM_015177.1	Endogenous	1	3.6	6.7	2.93	1	1.18	1	1.14
DUSP10		NM_144728.2	Endogenous	125.49	105.41	131.47	125.26	87.8	122.41	134.31	120.69
DUSP2		NM_004418.3	Endogenous	40.01	45.65	24.25	46.54	5.55	12.67	6.32	12.4
DUSP4		NM_057158.2	Endogenous	4629.23	4166.78	3641.61	3730.55	4653.48	5036.78	4837.99	3591.71
DUSP5		NM_004419.3	Endogenous	4909.41	4254.2	4155.32	4492.25	5032.41	5192.51	5444.27	4014.62
DUSP6		NM_001946.2	Endogenous	81.8	99.87	80.78	100.8	107.21	188.26	226.09	137.79
DUSP8		NM_004420.2	Endogenous	764.67	669.79	603.26	709.3	733.84	727.57	761.63	745.36
E2F1		NM_005225.1	Endogenous	893.84	761.64	678.32	601.86	9.24	35.67	32.42	154.89
E2F5		NM_001951.3	Endogenous	2962.41	2959.43	3330.66	3462.47	2208.9	2346.53	2301.74	2895.23
EFNA1		NM_004428.2	Endogenous	219.51	196.15	199.71	240.16	299.45	282.33	259.77	213.02
EFNA2		NM_001405.3	Endogenous	15.31	13.56	13.52	23.14	9.24	9.54	13.89	6.7
EFNA3		NM_004952.4	Endogenous	151.13	147.46	149.99	143.35	96.12	73.29	90.52	103.59
EFNA5		NM_001962.2	Endogenous	373.37	327.84	310.83	343.35	183.92	171.54	121.68	307.63
EGF		NM_001963.3	Endogenous	453.15	376.53	478.49	534.84	595.2	865.53	477.86	462.66
EGFR		NM_201282.1	Endogenous	21.01	15.77	9.63	13.56	7.39	23.12	13.89	23.8
EIF4EBP1		NM_004095.3	Endogenous	14888.5	14209.53	14749.11	15842.15	6199.71	6379.82	6574.29	8894.58
ENDOG		NM_004435.2	Endogenous	1119.88	1046.05	1207.62	1253.98	825.33	787.14	867.73	1225.26
EP300		NM_001429.2	Endogenous	3762.1	3631.16	3674.76	4001.83	3162.7	3431.41	3354.3	3719.38
EPHA2		NM_004431.2	Endogenous	12.47	17.98	18.4	24.2	1.85	8.49	1	8.98
EPO		NM_000799.2	Endogenous	46.66	25.73	38.87	61.44	14.79	21.03	11.37	8.98
EPOR		NM_000121.2	Endogenous	202.42	202.79	238.7	236.97	315.16	356.53	270.72	257.48
ERBB2		NM_004448.2	Endogenous	3790.6	3492.83	3467.13	3639.06	5222.8	5303.3	5953.7	5033.7
ERCC2		NM_000400.2	Endogenous	238.51	237.1	215.3	276.33	223.66	229.02	211.78	235.82
ERCC6		NM_000124.2	Endogenous	869.15	864.56	836.23	905.05	900.2	842.53	856.78	821.73
ETS2		NM_005239.4	Endogenous	1390.56	1279.55	1228.09	1323.13	1000.94	1136.23	1388.96	1419.05
ETV1		NM_004956.4	Endogenous	115.04	104.3	113.93	115.69	70.24	103.6	103.15	78.51
ETV4		NM_001079675.1	Endogenous	1	1.11	1	6.12	1	1.05	2.11	6.7
ETV7		NM_016135.2	Endogenous	3.92	5.81	1	1.06	1	1.05	9.68	1.14
EYA1		NM_172059.2	Endogenous	23.86	33.48	57.39	55.05	34.2	58.66	24	55.71
EZH2		NM_004456.3	Endogenous	1583.36	1461.04	1364.55	1366.74	314.24	363.85	302.72	354.37
FANCA		NM_000135.2	Endogenous	136.88	138.61	139.27	141.22	1	9.54	1	6.7
FANCB		NM_152633.2	Endogenous	195.77	177.34	183.13	217.82	49.91	46.12	34.95	46.59
FANCC		NM_000136.2	Endogenous	769.42	705.21	667.59	695.47	231.98	246.79	213.46	347.53
FANCE		NM_021922.2	Endogenous	156.83	143.03	133.42	156.12	102.59	107.78	93.89	73.95
FANCF		NM_022725.2	Endogenous	168.23	161.85	191.91	207.18	147.88	144.36	166.3	170.84
FANCG		NM_004629.1	Endogenous	175.82	146.35	158.77	136.97	138.63	100.47	96.41	96.75
FANCL		NM_001114636.1	Endogenous	1636.55	1554	1479.58	1416.74	1472.29	1554.29	1426.85	1535.32
FAS		NM_152876.1	Endogenous	1	1.11	1	1.06	1	1.05	1	1.14
FASLG		NM_000639.1	Endogenous	9.62	15.77	20.35	18.88	12.01	15.81	17.26	27.22
FBXW7		NM_018315.4	Endogenous	350.58	403.09	340.07	343.35	375.24	350.26	367.55	317.89
FEN1		NM_004111.4	Endogenous	1215.81	1147.86	1054.58	1160.36	172.83	183.03	172.2	296.23
FGF1		NM_033137.1	Endogenous	1	2.49	1	5.05	1	3.27	2.95	1.14
FGF10		NM_004465.1	Endogenous	1	1.11	1	1.06	1	5.36	1	6.7
FGF11		NM_004112.2	Endogenous	1.07	1.38	9.63	8.24	1	1.05	1	1.14
FGF12		NM_004113.4	Endogenous	773.22	610.04	687.09	655.05	1502.79	1215.66	907.31	1002.98
FGF13		NM_033642.1	Endogenous	439.86	449.57	390.76	396.54	857.68	769.37	754.05	755.62
FGF14		NM_004115.3	Endogenous	2.02	2.49	6.7	16.76	1.85	1.05	10.53	3.28
FGF16		NM_003868.1	Endogenous	17.21	19.09	19.37	13.56	24.95	64.93	33.26	31.77
FGF17		NM_003867.2	Endogenous	1	1.11	1	1.06	1	1.05	1	1.14
FGF18		NM_003862.1	Endogenous	62.8	73.31	90.53	131.65	42.51	60.75	44.21	53.43
FGF19		NM_005117.2	Endogenous	1	1.11	1	1.06	1	1.05	1	1.14
FGF2		NM_002006.4	Endogenous	49.51	30.16	27.17	23.14	10.17	75.38	18.95	19.24
FGF20		NM_019851.1	Endogenous	13.42	8.02	2.8	19.95	17.56	14.76	18.1	14.68
FGF21		NM_019113.2	Endogenous	7.72	12.45	9.63	23.14	10.17	16.85	13.05	13.54
FGF22		NM_020637.1	Endogenous	15.31	4.7	10.6	21.01	6.47	9.54	11.37	7.84
FGF23		NM_020638.2	Endogenous	2.97	10.24	4.75	10.37	8.32	18.94	3.79	15.82
FGF3		NM_005247.2	Endogenous	1	1.11	1	1.06	1	1.05	1	1.14
FGF4		NM_002007.2	Endogenous	8.67	8.02	13.52	10.37	15.71	14.76	6.32	18.1
FGF5		NM_004464.3	Endogenous	1	1.11	1	1.06	1	1.05	1	1.14
FGF6		NM_020996.1	Endogenous	1	1.11	2.8	1.06	1	1.05	1	1.14
FGF7		NM_002009.3	Endogenous	1	1.11	1	5.05	1	3.27	16.42	3.28
FGF8		NM_033163.3	Endogenous	1	1.11	1	1.06	1	1.05	1	1.14
FGF9		NM_002010.2	Endogenous	1	1.11	4.75	1.06	1	1.05	1	1.14
FGFR1		NM_015850.2	Endogenous	25609.35	26411.35	23782.29	26083.55	34961.64	40681.09	38450.05	33445.96
FGFR2		NM_000141.4	Endogenous	31.46	36.8	34.97	50.8	6.47	19.99	29.05	32.91
FGFR3		NM_022965.2	Endogenous	1662.19	1888.2	1353.83	1838.02	874.32	987.81	1344.33	1522.78
FGFR4		NM_002011.3	Endogenous	517.74	592.33	541.85	631.64	665.44	1193.71	917.41	787.54
FIGF		NM_004469.2	Endogenous	3.92	1.11	1	1.06	1	1.18	1	5.56
FLNA		NM_001456.3	Endogenous	817.86	762.75	738.75	913.56	402.04	453.73	453.44	529.92
FLNC		NM_001127487.1	Endogenous	12.47	2.49	1	5.05	1	1.05	1	1.14
FLT1		NM_002019.4	Endogenous	125.49	127.54	98.33	110.37	66.54	40.89	134.31	215.3
FLT3		NM_004119.1	Endogenous	10.57	20.2	1	7.18	1	1.05	1	1.14
FN1		NM_212482.1	Endogenous	34.31	45.65	39.84	45.48	48.98	19.99	34.1	21.52
FOS		NM_005252.2	Endogenous	600.36	366.57	417.08	592.28	139.56	96.29	85.47	69.39
FOSL1		NM_005438.2	Endogenous	45.71	57.82	58.36	65.69	22.18	57.61	29.89	28.36
FOXL2		NM_023067.2	Endogenous	3.92	20.2	5.73	15.69	5.55	24.17	16.42	22.66
FOXO4		NM_005938.2	Endogenous	966.97	935.39	951.25	978.45	1248.63	1220.88	1321.6	1146.61
FST		NM_006350.2	Endogenous	1	1.11	1	1.06	1	1.05	1	1.14
FUBP1		NM_003902.3	Endogenous	1496.93	1353.7	1423.04	1461.42	1512.96	1690.16	1402.43	1348.37
FUT8		NM_004480.4	Endogenous	134.98	126.43	72.99	101.86	170.06	138.09	119.15	120.69
FZD10		NM_007197.2	Endogenous	1	1.11	1	1.06	1	1.05	1	1.14
FZD2		NM_001466.2	Endogenous	21.01	16.88	34	35.9	2.77	16.85	17.26	27.22
FZD3		NM_017412.2	Endogenous	428.46	383.17	447.3	499.73	323.48	314.73	383.55	376.03
FZD7		NM_003507.1	Endogenous	37.16	37.9	31.07	43.35	16.64	39.85	37.47	64.83
FZD8		NM_031866.1	Endogenous	252.75	185.09	123.67	140.16	220.89	139.14	137.67	149.19
FZD9		NM_003508.2	Endogenous	6.77	1.11	1.83	1.86	2.77	1.05	1	1.14
GADD45A		NM_001924.2	Endogenous	361.03	295.75	239.67	276.33	272.65	389.98	356.61	381.73
GADD45B		NM_015675.2	Endogenous	853.95	722.91	686.12	781.64	797.61	703.53	736.37	548.15
GADD45G		NM_006705.3	Endogenous	220.46	210.54	163.64	184.84	317.01	306.36	368.4	314.47
GAS1		NM_002048.2	Endogenous	1	1.11	1	1.06	1	1.05	1	1.14
GATA1		NM_002049.2	Endogenous	3.92	1.38	5.73	1.06	1	6.4	1.26	6.7
GATA2		NM_032638.3	Endogenous	157.78	168.49	152.92	179.52	255.09	220.66	228.62	199.34
GATA3		NM_001002295.1	Endogenous	907.14	912.15	640.3	722.07	1188.56	1096.51	1102.66	1120.39
GDF6		NM_001001557.2	Endogenous	2.02	3.6	8.65	1.06	1	6.4	1	5.56
GHR		NM_000163.2	Endogenous	1246.2	1134.58	965.87	1039.09	3301.34	2394.6	1513.58	1382.57
GLI1		NM_005269.1	Endogenous	1	1.11	1	1.06	1	1.18	3.79	8.98
GLI3		NM_000168.5	Endogenous	746.63	597.86	494.09	549.73	1390.04	1178.03	1276.12	1018.94
GNA11		NM_002067.1	Endogenous	2399.2	2266.68	2326.65	2507.16	2329.97	2248.28	2207.43	2085.89
GNAQ		NM_002072.2	Endogenous	1686.89	1583.88	1602.4	1662.49	2172.86	2032.98	1967.45	1860.19
GNAS		NM_080425.1	Endogenous	5535.3	5205.91	4362.94	5141.18	3765.3	5282.4	4492.75	5601.38
GNG12		NM_018841.3	Endogenous	776.07	610.04	561.35	502.92	349.36	578.11	520.81	88.77
GNG4		NM_004485.2	Endogenous	1121.78	1160.04	1109.17	1122.06	704.26	694.12	868.57	984.74
GNG7		NM_052847.1	Endogenous	157.78	151.89	149.02	163.56	215.34	163.18	189.88	224.42
GNGT1		NM_021955.3	Endogenous	54.25	37.9	34	50.8	64.7	58.66	27.37	10.12
GPC4		NM_001448.2	Endogenous	993.56	797.06	629.58	797.6	2688.57	2111.36	2002.81	1407.65
GRB2		NM_002086.4	Endogenous	11190.15	10070.7	9826.52	10928.36	12038.05	12081.19	13641.61	13104.27
GRIA3		NM_000828.4	Endogenous	385.72	447.36	372.24	345.48	251.39	610.51	511.54	380.59
GRIN1		NM_000832.5	Endogenous	2.02	1.11	1	1.06	1	1.05	1	1.14
GRIN2A		NM_000833.3	Endogenous	15.31	11.34	28.15	12.5	1	11.63	11.37	12.4
GRIN2B		NM_000834.3	Endogenous	1	1.11	1	1.06	1	1.05	1	1.14
GSK3B		NM_002093.2	Endogenous	3159.01	3056.82	2980.72	3268.85	3533.32	3263.14	3345.04	3381.97
GTF2H3		NM_001516.3	Endogenous	1060.05	1049.37	986.34	1072.07	794.83	805.95	842.47	879.87
GZMB		NM_004131.3	Endogenous	1	1.11	2.8	1.06	1	1.05	1.26	1.14
H2AFX		NM_002105.2	Endogenous	815.96	839.11	823.56	830.58	172.83	196.62	169.67	206.18
H3F3A		NM_002107.3	Endogenous	25975.96	24587.6	24817.49	26350.57	22506.76	21108.29	22331.55	26143.7
H3F3C		NM_001013699.2	Endogenous	33016.5	30117.48	28015.71	30337.77	22772.94	20169.73	25364.61	28033.67
HDAC1		NM_004964.2	Endogenous	3067.83	2999.27	2729.23	2934.81	2381.73	2576.46	2538.36	2794.92
HDAC10		NM_032019.5	Endogenous	826.41	835.79	852.8	1023.13	993.54	999.31	912.36	975.62
HDAC11		NM_024827.3	Endogenous	1330.73	1424.52	1467.88	1550.78	1014.8	942.87	1106.03	1229.82
HDAC2		NM_001527.1	Endogenous	6181.13	5727.14	5315.29	6073.08	3346.62	3532.79	3559.76	4716.81
HDAC4		NM_006037.3	Endogenous	334.43	389.81	397.58	429.52	411.28	450.6	425.66	466.08
HDAC5		NM_005474.4	Endogenous	1141.73	1090.32	1184.22	1232.7	1546.23	1525.03	1595.26	1453.24
HDAC6		NM_006044.2	Endogenous	1335.48	1320.5	1336.29	1374.19	1339.2	1359.89	1339.28	1362.05
HELLS		NM_018063.3	Endogenous	1183.52	1042.73	1028.26	945.47	55.45	50.3	92.2	209.6
HES1		NM_005524.2	Endogenous	1046.75	996.25	681.24	723.13	1106.3	1098.6	968.78	706.6
HES5		NM_001010926.3	Endogenous	11.52	16.88	8.65	12.5	4.62	12.67	8.84	12.4
HGF		NM_000601.4	Endogenous	10.57	15.77	7.68	14.63	4.62	22.08	14.74	11.26
HHEX		NM_002729.4	Endogenous	325.89	321.2	254.29	244.41	176.53	136	93.05	150.33
HHIP		NM_022475.1	Endogenous	1	1.11	1	1.06	1	1.05	1	1.14
HIST1H3B		NM_003537.3	Endogenous	19129.16	17290.42	17525.25	15324.07	31.42	100.47	51.79	160.58
HIST1H3G		NM_003534.2	Endogenous	21.96	35.69	45.69	15.69	24.95	21.03	28.21	34.05
HIST1H3H		NM_003536.2	Endogenous	22113.3	19426.23	18414.24	19757.01	1896.51	2058.06	2084.49	2627.35
HMGA1		NM_145904.1	Endogenous	293.59	281.36	353.72	342.28	188.54	167.36	185.67	175.4
HMGA2		NM_003484.1	Endogenous	9.62	13.56	17.42	2.93	2.77	12.67	4.63	18.1
HNF1A		NM_000545.4	Endogenous	5.82	5.81	1	3.99	1	6.4	9.68	1.14
HOXA10		NM_018951.3	Endogenous	11.52	13.56	26.2	9.31	16.64	9.54	8	13.54
HOXA11		NM_005523.5	Endogenous	1	1.11	1	1.06	1	1.05	1	1.14
HOXA9		NM_152739.3	Endogenous	19.11	15.77	1	15.69	4.62	11.63	22.31	16.96
HPGD		NM_001145816.2	Endogenous	1	6.92	2.8	1.06	1	1.05	2.11	1.14
HRAS		NM_005343.2	Endogenous	433.21	420.8	401.48	462.5	230.13	260.38	258.09	249.5
HSP90B1		NM_003299.1	Endogenous	4653.93	4150.18	4770.4	5078.41	4696.92	4998.11	4201.4	4128.61
HSPA1A		NM_005345.5	Endogenous	267.95	243.74	311.8	365.69	552.69	493.45	530.07	501.42
HSPA2		NM_021979.3	Endogenous	294.54	260.34	280.61	342.28	152.5	317.86	391.97	242.66
HSPA6		NM_002155.3	Endogenous	71.35	33.48	51.54	65.69	60.07	62.84	67.78	60.27
HSPB1		NM_001540.3	Endogenous	6769.98	6485.19	7142.01	8565.62	8285.69	6999.6	8696.26	9302.66
IBSP		NM_004967.3	Endogenous	27.66	39.01	21.32	25.27	73.94	88.97	37.47	55.71
ID1		NM_002165.2	Endogenous	91.3	89.91	133.42	121.01	53.61	138.09	96.41	159.44
ID2		NM_002166.4	Endogenous	2497.03	2130.56	2005.95	1953.97	2723.7	2554.51	2297.53	2032.32
ID4		NM_001546.2	Endogenous	13.42	26.84	17.42	9.31	5.55	11.63	10.53	19.24
IDH1		NM_005896.2	Endogenous	295.49	305.71	317.65	328.45	307.77	346.08	272.4	254.06
IDH2		NM_002168.2	Endogenous	5973.14	5137.3	4956.58	5355.01	4611.89	4400.28	4524.75	4615.35
IFNA17		NM_021268.2	Endogenous	1	2.49	1	1.06	1	1.05	1	1.14
IFNA2		NM_000605.3	Endogenous	1	1.11	1	1.06	1	1.05	1	2.14
IFNA7		NM_021057.2	Endogenous	1	1.11	1	1.06	1	1.05	1	1.14
IFNG		NM_000619.2	Endogenous	1	1.11	1	1.06	1	1.05	1	1.14
IGF1		NM_000618.3	Endogenous	5.82	16.88	5.73	7.18	9.24	12.67	13.05	12.4
IGF1R		NM_000875.2	Endogenous	8954.42	8409.63	9937.65	10189.01	5310.6	4407.59	4924.72	6411.85
IGFBP3		NM_000598.4	Endogenous	31.46	21.3	9.63	15.69	2.77	32.53	21.47	7.84
IKBKB		NM_001556.1	Endogenous	283.15	288	301.08	306.11	296.68	313.68	283.35	240.38
IKBKG		NM_003639.2	Endogenous	524.38	500.48	473.62	553.98	525.88	563.47	469.44	517.38
IL10		NM_000572.2	Endogenous	1	1.11	1	1.06	1	1.05	1	1.14
IL11		NM_000641.2	Endogenous	2.97	1.11	1	1.06	1	1.05	1	1.14
IL11RA		NM_147162.1	Endogenous	86.55	102.09	79.81	99.73	113.68	129.73	106.52	111.57
IL12A		NM_000882.2	Endogenous	1	1.11	1	1.06	1	1.05	1	1.14
IL12B		NM_002187.2	Endogenous	1	1.11	1	1.06	1	1.05	1	1.14
IL12RB2		NM_001559.2	Endogenous	1	1.11	1	1.06	1	1.05	1	1.14
IL13		NM_002188.2	Endogenous	1	1.11	1	1.06	1	1.05	1	1.14
IL13RA2		NM_000640.2	Endogenous	1	1.11	1	1.06	1	1.05	1	1.14
IL15		NM_172174.1	Endogenous	1	1.11	1	1.06	1	1.05	1	1.14
IL19		NM_013371.3	Endogenous	1	1.11	1	1.06	1	1.05	1	1.14
IL1A		NM_000575.3	Endogenous	2.97	1.11	1	1.06	1	1.05	1	1.14
IL1B		NM_000576.2	Endogenous	1	1.11	2.8	1.06	1	1.05	1	1.14
IL1R1		NM_000877.2	Endogenous	26.71	34.58	26.2	40.16	129.39	179.9	197.46	91.05
IL1R2		NM_173343.1	Endogenous	11.52	6.92	10.6	6.12	1	9.54	11.37	8.98
IL1RAP		NM_002182.2	Endogenous	69.45	56.72	68.11	50.8	35.12	61.8	45.05	78.51
IL20RA		NM_014432.2	Endogenous	767.52	507.12	534.05	633.77	757.87	554.07	686.69	1026.92
IL20RB		NM_144717.2	Endogenous	20.06	19.09	20.35	21.01	11.09	24.17	13.05	19.24
IL22RA1		NM_021258.2	Endogenous	40.96	32.37	28.15	24.2	18.48	5.36	19.79	1.14
IL22RA2		NM_181309.1	Endogenous	4.87	19.09	3.78	5.05	11.09	11.63	4.63	8.98
IL23A		NM_016584.2	Endogenous	30.51	23.52	27.17	24.2	14.79	21.03	15.58	21.52
IL23R		NM_144701.2	Endogenous	12.47	23.52	17.42	12.5	10.17	13.72	26.52	27.22
IL24		NM_181339.1	Endogenous	2.02	5.81	1	5.05	1	1.05	1	1.14
IL2RA		NM_000417.1	Endogenous	1	1.11	1	1.06	1	1.05	1	1.14
IL2RB		NM_000878.2	Endogenous	26.71	30.16	24.25	17.82	4.62	10.58	9.68	16.96
IL3		NM_000588.3	Endogenous	2.97	1.11	1.83	6.12	1	1.05	1.26	1.14
IL3RA		NM_002183.2	Endogenous	13.42	1.38	6.7	10.37	1	10.58	7.16	1.14
IL5RA		NM_000564.3	Endogenous	1	1.11	1	1.06	1	1.05	1	1.14
IL6		NM_000600.1	Endogenous	1	1.11	1	1.06	1	1.05	1	1.14
IL6R		NM_000565.2	Endogenous	69.45	94.34	94.43	80.58	15.71	35.67	66.1	65.97
IL7		NM_000880.2	Endogenous	1	1.11	1	1.06	1	1.05	1	1.14
IL7R		NM_002185.2	Endogenous	3.92	4.7	1.83	1.06	1	15.81	2.95	18.1
IL8		NM_000584.2	Endogenous	106.49	85.49	77.86	92.29	20.33	88.97	61.89	16.96
INHBA		NM_002192.2	Endogenous	167.28	133.07	151.94	168.88	291.13	355.49	298.51	236.96
INHBB		NM_002193.2	Endogenous	418.01	406.41	294.26	281.65	660.82	456.87	759.11	428.46
IRAK2		NM_001570.3	Endogenous	63.75	58.93	53.49	52.93	75.79	77.47	85.47	83.07
IRAK3		NM_007199.1	Endogenous	1	1.11	1	1.06	1	1.05	1	1.14
IRS1		NM_005544.2	Endogenous	3351.81	3054.6	2738.98	3338	728.29	530.03	733	1596.87
ITGA2		NM_002203.2	Endogenous	501.59	419.69	449.25	483.77	452.87	363.85	302.72	334.99
ITGA3		NM_005501.2	Endogenous	2161.76	1901.48	1870.46	1998.65	2858.63	2792.81	3009.06	3045.7
ITGA6		NM_000210.1	Endogenous	498.74	542.53	338.12	505.05	251.39	262.47	245.46	445.56
ITGA7		NM_002206.1	Endogenous	10.57	1.11	1	1.06	3.7	5.36	1	1.14
ITGA8		NM_003638.1	Endogenous	1	13.56	1	7.18	1	1.18	1	5.56
ITGA9		NM_002207.2	Endogenous	244.21	289.11	240.65	210.37	385.4	558.25	497.23	327.01
ITGB3		NM_000212.2	Endogenous	1	1.11	1	1.06	1	1.05	1	1.14
ITGB4		NM_001005731.1	Endogenous	408.51	428.55	451.2	532.71	129.39	283.37	123.36	93.33
ITGB6		NM_001282353.1	Endogenous	207.17	167.38	116.85	156.12	1387.26	1218.79	1143.08	292.81
ITGB7		NM_000889.1	Endogenous	1.07	1.11	1	1.06	1	1.05	1	1.14
ITGB8		NM_002214.2	Endogenous	21.96	33.48	16.45	15.69	8.32	41.94	58.52	31.77
JAG1		NM_000214.2	Endogenous	394.27	379.85	350.79	393.35	463.96	522.71	471.97	405.67
JAG2		NM_145159.1	Endogenous	538.63	491.62	502.86	562.5	291.13	272.92	273.24	445.56
JAK1		NM_002227.1	Endogenous	1098.04	1073.72	1119.89	1305.04	1051.77	1079.79	1047.09	1169.41
JAK2		NM_004972.2	Endogenous	274.6	316.78	313.75	357.18	303.15	349.22	279.98	273.44
JAK3		NM_000215.2	Endogenous	1	1.11	1	1.06	1	1.05	1	1.14
JUN		NM_002228.3	Endogenous	315.44	341.12	241.62	292.28	118.3	214.39	223.56	226.7
KAT2B		NM_003884.3	Endogenous	495.89	493.84	375.16	426.33	637.72	681.58	581.43	599.45
KDM5C		NM_004187.2	Endogenous	1438.05	1285.09	1441.56	1478.44	1509.26	1502.03	1474.85	1442.98
KDM6A		NM_021140.2	Endogenous	802.66	811.44	739.73	757.17	776.35	901.06	823.94	777.28
KIT		NM_000222.1	Endogenous	1	12.45	13.52	12.5	10.17	1.05	2.95	10.12
KITLG		NM_003994.4	Endogenous	2195.96	1964.56	1883.13	1975.25	3275.46	2268.14	1638.21	1453.24
KLF4		NM_004235.4	Endogenous	513.94	475.03	422.93	499.73	427.92	757.88	457.65	405.67
KMT2C		NM_170606.2	Endogenous	1019.21	1006.21	954.18	1050.79	1212.59	1302.41	1275.28	1103.29
KMT2D		NM_003482.3	Endogenous	1911.98	1918.08	2008.88	2206.1	2290.23	2349.66	2238.59	2141.75
KRAS		NM_004985.3	Endogenous	591.82	532.57	429.75	538.03	266.18	361.76	306.08	386.29
LAMA1		NM_005559.2	Endogenous	13.42	16.88	5.73	2.93	12.94	6.4	11.37	15.82
LAMA3		NM_000227.3	Endogenous	815.96	823.62	868.4	895.47	585.96	579.15	371.76	622.25
LAMA5		NM_005560.3	Endogenous	347.73	383.17	354.69	375.26	585.04	530.03	434.92	391.99
LAMB3		NM_000228.2	Endogenous	1	1.11	1	1.06	1	1.05	1	1.14
LAMB4		NM_007356.2	Endogenous	1	1.11	1	1.06	1	1.05	1	1.14
LAMC2		NM_005562.2	Endogenous	1	1.11	1	1.06	1	1.05	1	1.14
LAMC3		NM_006059.3	Endogenous	14.37	9.13	8.65	13.56	4.62	1.18	12.21	14.68
LAT		NM_001014987.1	Endogenous	61.85	76.63	45.69	57.18	39.74	83.74	66.94	54.57
LEF1		NM_016269.3	Endogenous	1	1.11	1	2.93	1	1.05	1	1.14
LEFTY1		NM_020997.2	Endogenous	56.15	47.86	55.44	55.05	32.35	42.98	32.42	53.43
LEFTY2		NM_003240.2	Endogenous	1	1.11	1	1.06	1	1.05	1	1.14
LEP		NM_000230.2	Endogenous	1	1.11	1	1.06	1	1.05	1	1.14
LEPR		NM_001003679.1	Endogenous	89.4	108.73	95.41	99.73	25.88	44.03	29.89	44.31
LFNG		NM_001040168.1	Endogenous	792.22	903.29	835.26	781.64	392.8	664.86	902.26	997.28
LIF		NM_002309.3	Endogenous	1	1.11	1	1.06	1	1.18	1	1.14
LIFR		NM_002310.3	Endogenous	477.85	400.88	392.71	464.62	546.22	658.58	479.55	517.38
LIG4		NM_002312.3	Endogenous	1699.23	1620.4	1714.5	1745.46	1906.68	1945.18	1817.56	1916.05
LRP2		NM_004525.2	Endogenous	6824.12	6351.28	6141.9	6542.23	6501.93	6064.18	5864.45	6047.08
LTBP1		NM_000627.3	Endogenous	168.23	220.5	299.13	306.11	34.2	106.74	50.94	89.91
MAD2L2		NM_001127325.1	Endogenous	1311.73	1279.55	1255.38	1293.34	573.94	576.02	627.75	776.14
MAML2		NM_032427.1	Endogenous	3.92	1.11	1	1.06	3.7	8.49	1	1.14
MAP2K1		NM_002755.2	Endogenous	2185.51	2094.04	1985.48	2182.69	1519.43	1568.92	1639.05	1825.99
MAP2K2		NM_030662.2	Endogenous	3298.62	3258.22	3439.84	3697.57	2853.09	2682.02	2759.81	2906.63
MAP2K4		NM_003010.2	Endogenous	1	1.11	1	1.06	1	1.05	1	1.14
MAP2K6		NM_002758.3	Endogenous	167.28	168.49	221.15	213.56	90.57	83.74	82.1	69.39
MAP3K1		NM_005921.1	Endogenous	7856.51	6391.12	6421.66	7325.2	6698.79	5086.95	5850.13	6862.12
MAP3K12		NM_006301.2	Endogenous	239.46	255.91	215.3	268.88	207.95	277.1	210.09	259.76
MAP3K13		NM_004721.3	Endogenous	638.36	641.02	613.01	641.22	830.88	900.02	869.42	828.57
MAP3K14		NM_003954.1	Endogenous	164.43	171.81	188.98	166.75	127.54	161.09	131.78	136.65
MAP3K5		NM_005923.3	Endogenous	214.76	200.58	200.68	200.8	221.81	226.93	167.15	185.66
MAP3K8		NM_005204.2	Endogenous	320.19	244.84	304.01	302.92	345.66	487.18	432.39	297.37
MAPK1		NM_138957.2	Endogenous	4577	4507.62	4307.38	4569.91	4270.85	4381.46	4073.41	4133.17
MAPK10		NM_002753.2	Endogenous	998.31	921	923.96	978.45	1405.75	1619.09	1420.96	1315.31
MAPK12		NM_002969.3	Endogenous	215.71	182.87	185.08	281.65	160.82	134.96	160.41	224.42
MAPK3		NM_001040056.1	Endogenous	3298.62	3005.91	2813.06	3029.49	2969.54	2947.5	2765.71	3032.02
MAPK8		NM_002750.2	Endogenous	1565.32	1463.25	1467.88	1532.7	1275.43	1287.77	1399.06	1655.01
MAPK8IP1		NM_005456.2	Endogenous	651.65	625.53	633.48	625.26	650.66	702.48	611.75	655.31
MAPK8IP2		NM_012324.2	Endogenous	1761.92	1775.33	1774.93	1956.1	2163.61	2005.8	2183.01	2014.08
MAPK9		NM_139068.2	Endogenous	1343.07	1296.15	1163.75	1248.66	1192.25	975.27	1034.46	1188.78
MAPT		NM_016834.3	Endogenous	2991.85	3130.96	3413.52	3612.47	1663.61	1774.82	2199.85	2825.69
MCM2		NM_004526.2	Endogenous	834.95	841.32	797.24	861.43	229.21	243.65	336.4	549.29
MCM4		NM_182746.1	Endogenous	6079.51	6004.91	5421.54	5709.26	882.64	1054.7	1257.6	2090.45
MCM5		NM_006739.3	Endogenous	255.6	248.16	246.49	272.07	46.21	46.12	66.94	119.55
MCM7		NM_182776.1	Endogenous	2233.95	2231.26	2140.47	2197.59	841.05	792.37	801.21	1224.12
MDC1		NM_014641.2	Endogenous	1427.6	1320.5	1331.41	1260.36	828.11	752.65	764.16	822.87
MDM2		NM_006878.2	Endogenous	7428.16	6533.88	6405.08	6950.74	4927.05	4686.65	4490.22	5371.11
MECOM		NM_005241.2	Endogenous	91.3	91.02	105.15	89.09	90.57	97.33	63.57	62.55
MED12		NM_005120.2	Endogenous	1521.63	1474.32	1496.15	1568.87	1506.49	1491.58	1388.12	1447.54
MEN1		NM_130802.2	Endogenous	2124.72	1977.84	2161.92	2378.44	2126.65	2239.92	2041.55	2099.57
MET		NM_000245.2	Endogenous	18.16	36.8	55.44	49.73	1	1.05	1	2.14
MFNG		NM_002405.2	Endogenous	59.95	36.8	44.72	71.01	54.53	64.93	54.31	57.99
MGMT		NM_002412.3	Endogenous	1214.86	999.57	1050.68	1152.92	1200.57	1142.5	1251.71	1283.4
MLF1		NM_022443.3	Endogenous	622.21	575.73	618.86	668.88	457.49	553.02	704.37	747.64
MLH1		NM_000249.2	Endogenous	1827.45	1664.66	1637.49	1716.74	1565.64	1565.79	1581.79	1787.24
MLLT3		NM_004529.2	Endogenous	134.03	123.11	107.1	109.31	96.12	113.01	112.41	134.37
MLLT4		NM_005936.2	Endogenous	1997.46	1822.91	1754.46	1802.91	1787.45	1734.06	1798.19	1914.91
MMP3		NM_002422.3	Endogenous	1	1.11	1	1.06	1	1.05	1	1.14
MMP7		NM_002423.3	Endogenous	2.02	4.7	6.7	15.69	1	2.22	14.74	12.4
MMP9		NM_004994.2	Endogenous	1	4.7	1.83	1.06	1	3.27	2.95	1.14
MNAT1		NM_002431.2	Endogenous	864.4	778.24	775.79	818.88	848.44	884.34	791.1	787.54
MPL		NM_005373.2	Endogenous	1	1.11	1	1.06	1	1.05	1	1.14
MPO		NM_000250.1	Endogenous	35.26	37.9	35.94	44.41	21.26	47.16	36.63	43.17
MSH2		NM_000251.1	Endogenous	2456.19	2327.54	2423.15	2392.27	1853.07	1671.35	1775.46	1894.39
MSH6		NM_000179.1	Endogenous	1818.9	1814.06	1699.88	1745.46	870.62	863.44	938.46	1005.26
MTOR		NM_004958.2	Endogenous	260.35	280.26	271.84	321.01	292.98	295.91	322.08	317.89
MUTYH		NM_012222.2	Endogenous	40.96	54.5	46.67	72.07	45.29	47.16	48.42	39.75
MYB		NM_005375.2	Endogenous	4591.24	4121.4	4602.74	5082.67	4494.51	3802.44	4193.82	4252.86
MYC		NM_002467.3	Endogenous	1510.23	1549.57	1966.96	2231.63	586.88	418.2	769.21	1066.81
MYCN		NM_005378.4	Endogenous	493.99	483.88	449.25	460.37	834.58	739.06	649.64	488.88
MYD88		NM_002468.3	Endogenous	978.37	908.83	946.38	945.47	944.56	997.22	1080.77	1053.13
NASP		NM_172164.1	Endogenous	338.23	357.72	308.88	301.86	92.42	117.19	100.62	105.87
NBN		NM_001024688.1	Endogenous	5193.39	4715.67	4701.19	4962.46	5161.8	4770.26	4441.39	4972.15
NCOR1		NM_006311.3	Endogenous	6602.83	5999.37	5965.46	6425.21	6301.38	6802.06	6036.23	6010.6
NF1		NM_000267.2	Endogenous	2787.65	2641.83	2686.34	2813.54	2457.52	2728.01	2537.51	2571.5
NF2		NM_181828.2	Endogenous	1782.81	1691.22	1435.71	1575.25	1137.72	1242.83	1231.5	1472.62
NFATC1		NM_172389.1	Endogenous	1	1.11	1	1.06	1	1.05	1	1.14
NFE2L2		NM_006164.3	Endogenous	2279.53	2053.09	2287.66	2342.27	1952.89	2136.45	1799.88	1799.78
NFKB1		NM_003998.2	Endogenous	498.74	457.32	454.12	513.56	507.4	523.76	461.02	480.9
NFKBIA		NM_020529.1	Endogenous	3828.59	3385.49	3612.37	3995.44	3828.15	3202.52	3902.47	3396.79
NFKBIZ		NM_001005474.1	Endogenous	539.58	715.17	443.4	546.54	548.99	640.82	546.07	490.02
NGF		NM_002506.2	Endogenous	1	1.11	1.83	1.06	1	1.05	1	1.14
NGFR		NM_002507.1	Endogenous	45.71	36.8	36.92	27.39	1	2.22	3.79	10.12
NKD1		NM_033119.3	Endogenous	34.31	26.84	28.15	23.14	17.56	27.3	50.94	42.03
NODAL		NM_018055.3	Endogenous	13.42	8.02	19.37	19.95	8.32	9.54	15.58	19.24
NOG		NM_005450.4	Endogenous	116.94	100.98	118.8	124.2	345.66	187.22	69.47	72.81
NOS3		NM_000603.4	Endogenous	11.52	9.13	3.78	3.99	5.55	14.76	8.84	4.42
NOTCH1		NM_017617.3	Endogenous	1	1.11	1	1.06	1	4.31	1	2.14
NOTCH2		NM_024408.3	Endogenous	1385.81	1351.48	1534.16	1740.14	1640.5	1669.26	1605.37	1469.2
NOTCH3		NM_000435.2	Endogenous	787.47	717.38	891.79	927.39	721.82	730.7	797.84	606.29
NPM1		NM_002520.5	Endogenous	137.83	114.26	125.62	127.39	94.27	129.73	85.47	117.27
NPM2		NM_182795.1	Endogenous	1	1.11	1	1.06	1	1.05	1	1.14
NR4A1		NM_173157.1	Endogenous	387.62	369.89	225.05	252.92	159.89	180.94	182.3	135.51
NR4A3		NM_173198.1	Endogenous	1	3.6	1	1.06	1	1.05	1	1.14
NRAS		NM_002524.3	Endogenous	330.63	302.39	308.88	325.26	256.93	247.83	269.03	291.67
NSD1		NM_022455.4	Endogenous	490.19	480.56	484.34	533.77	432.54	480.91	458.5	510.54
NTF3		NM_002527.4	Endogenous	1	1.11	1	1.06	1	18.94	8.84	7.84
NTHL1		NM_002528.5	Endogenous	1138.88	1123.52	1204.69	1296.53	711.65	739.06	713.64	826.29
NTRK1		NM_001012331.1	Endogenous	1	1.11	1	1.06	1	1.05	1	1.14
NTRK2		NM_001007097.1	Endogenous	1913.88	1607.12	1671.61	1697.59	1310.55	1144.59	1166.66	1670.97
NUMBL		NM_004756.3	Endogenous	217.61	292.43	278.66	305.05	117.38	156.91	199.14	219.86
NUPR1		NM_001042483.1	Endogenous	1253.8	881.16	957.1	1063.55	1676.55	1564.74	1564.11	1378.01
OSM		NM_020530.3	Endogenous	1	2.49	1	1.06	1	1.05	1	1.14
PAK3		NM_002578.2	Endogenous	12.47	13.56	6.7	3.99	5.55	8.49	20.63	14.68
PAK7		NM_177990.1	Endogenous	1	1.11	1	1.06	1	1.05	1	1.14
PAX3		NM_013942.3	Endogenous	1	1.11	1	1.06	1	1.05	1	1.14
PAX5		NM_016734.1	Endogenous	1	1.11	1	1.06	1	1.05	1	1.14
PAX8		NM_013953.3	Endogenous	37.16	32.37	28.15	36.97	43.44	45.07	45.89	38.61
PBRM1		NM_181042.3	Endogenous	2308.98	2219.09	2048.84	2347.59	1395.58	1379.75	1516.11	1929.73
PBX1		NM_002585.2	Endogenous	10735.22	10026.43	10723.31	10982.62	16905.03	21210.71	13912.75	11960.94
PBX3		NM_006195.5	Endogenous	2045.89	1567.28	1519.54	1380.57	3739.42	2856.57	3120.21	2683.21
PCK1		NM_002591.2	Endogenous	1	1.11	1	1.06	1	1.05	1	1.14
PCNA		NM_002592.2	Endogenous	1207.26	1289.51	1135.48	1108.23	269.87	265.6	228.62	267.74
PDGFA		NM_002607.5	Endogenous	1	1.11	1	1.06	5.55	16.85	12.21	6.7
PDGFB		NM_033016.2	Endogenous	105.54	87.7	92.48	119.95	49.91	36.71	39.16	44.31
PDGFC		NM_016205.1	Endogenous	29.56	15.77	21.32	11.44	8.32	24.17	1	3.28
PDGFD		NM_025208.4	Endogenous	104.59	104.3	62.26	76.33	56.38	116.14	97.26	91.05
PDGFRA		NM_006206.3	Endogenous	1	1.11	1	1.06	1	1.05	1	1.14
PDGFRB		NM_002609.3	Endogenous	1	1.11	1	1.06	12.01	6.4	1	2.14
PGF		NM_002632.5	Endogenous	5.82	14.66	16.45	9.31	1	5.36	12.21	10.12
PHF6		NM_032335.3	Endogenous	1233.85	1056.01	1168.63	1249.72	1317.95	1201.03	1266.02	1240.08
PIK3CA		NM_006218.2	Endogenous	1173.07	1088.1	1111.11	1198.66	1206.12	1284.64	1186.87	1120.39
PIK3CB		NM_006219.1	Endogenous	1265.19	1084.78	1085.77	1163.55	1241.24	1136.23	1159.92	1207.02
PIK3CD		NM_005026.3	Endogenous	1	1.11	1	1.06	1	1.05	1	1.14
PIK3CG		NM_002649.2	Endogenous	1	1.11	1	1.06	1	1.05	1	1.14
PIK3R1		NM_181504.2	Endogenous	957.47	902.19	813.81	888.02	3451.99	2967.35	1594.42	1026.92
PIK3R2		NM_005027.2	Endogenous	1438.05	1401.28	1572.18	1656.1	1399.28	1360.94	1509.37	1476.04
PIK3R3		NM_003629.3	Endogenous	1117.98	968.59	1008.76	1126.32	888.18	1133.09	1184.34	1428.17
PIK3R5		NM_001142633.1	Endogenous	5.82	16.88	3.78	1.86	21.26	13.72	16.42	3.28
PIM1		NM_002648.2	Endogenous	200.52	212.75	228.95	249.73	7.39	4.31	2.11	15.82
PITX2		NM_000325.5	Endogenous	1	1.11	1	1.86	1	3.27	1	1.14
PKMYT1		NM_004203.3	Endogenous	469.3	490.52	457.04	443.35	9.24	21.03	21.47	38.61
PLA1A		NM_015900.2	Endogenous	1	1.11	1	1.86	1	1.05	1	1.14
PLA2G10		NM_003561.1	Endogenous	87.5	82.17	99.3	100.8	29.58	110.92	113.26	149.19
PLA2G2A		NM_000300.2	Endogenous	10.57	11.34	21.32	12.5	3.7	16.85	13.05	4.42
PLA2G3		NM_015715.3	Endogenous	2.97	6.92	8.65	8.24	1	1.05	2.11	1.14
PLA2G4A		NM_024420.2	Endogenous	1.07	1.11	1	1.06	1	1.05	1	1.14
PLA2G4C		NM_003706.2	Endogenous	505.39	450.68	447.3	498.67	550.84	594.83	706.06	622.25
PLA2G4E		NM_001206670.1	Endogenous	1	1.11	6.7	3.99	1	4.31	8	1.14
PLA2G4F		NM_213600.2	Endogenous	77.05	87.7	86.63	84.84	145.1	173.63	111.57	85.35
PLA2G5		NM_000929.2	Endogenous	1	1.11	1	1.06	1	1.05	1	1.14
PLAT		NM_000931.2	Endogenous	14.37	12.45	1	7.18	1	9.54	10.53	64.83
PLAU		NM_002658.2	Endogenous	20.06	9.13	5.73	16.76	21.26	10.58	5.47	5.56
PLCB1		NM_182734.1	Endogenous	18.16	11.34	25.22	23.14	2.77	58.66	19.79	7.84
PLCB4		NM_000933.3	Endogenous	8.67	2.49	35.94	11.44	2.77	26.26	1	1.14
PLCE1		NM_001165979.1	Endogenous	1	1.11	1	1.06	1	2.22	1	1.14
PLCG2		NM_002661.2	Endogenous	1	1.11	1	1.06	1	1.05	1	1.14
PLD1		NM_002662.3	Endogenous	51.41	47.86	35.94	56.12	37.89	59.71	51.79	65.97
PML		NM_002675.3	Endogenous	492.09	460.64	475.57	508.24	605.37	602.15	667.32	597.17
POLB		NM_002690.1	Endogenous	570.92	476.13	538.93	586.96	510.17	638.73	533.44	532.2
POLD1		NM_002691.2	Endogenous	149.23	135.29	136.35	138.03	41.59	52.39	50.1	62.55
POLD4		NM_021173.2	Endogenous	2646.14	2571	2482.61	2742.26	2878.04	3338.39	3283.57	3408.19
POLE2		NM_002692.2	Endogenous	310.69	285.79	286.46	264.63	19.41	27.3	31.58	47.73
POLR2D		NM_004805.3	Endogenous	2025	1949.07	2005.95	2092.27	1167.3	991.99	1259.28	1390.55
POLR2H		NM_001278698.1	Endogenous	2732.57	2606.41	2726.31	2948.64	1902.98	1929.51	1925.34	2084.75
POLR2J		NM_006234.4	Endogenous	92.25	72.21	78.83	65.69	58.23	49.25	62.73	47.73
PPARG		NM_015869.3	Endogenous	7.72	14.66	8.65	10.37	5.55	12.67	7.16	31.77
PPARGC1A		NM_013261.3	Endogenous	23.86	27.94	30.1	18.88	10.17	14.76	15.58	24.94
PPP2CB		NM_001009552.1	Endogenous	2441.94	2220.2	2135.6	2515.67	2166.39	2194.98	2277.32	2535.02
PPP2R1A		NM_014225.3	Endogenous	7341.74	6759.63	6701.41	7522.01	5123.91	5159.07	5830.77	7041.08
PPP2R2B		NM_181676.2	Endogenous	5.82	13.56	18.4	17.82	14.79	11.63	18.95	14.68
PPP2R2C		NM_181876.2	Endogenous	1956.62	1996.66	2051.77	2095.46	1523.13	1555.34	1594.42	1974.18
PPP3CA		NM_000944.4	Endogenous	878.64	877.84	910.31	998.66	695.94	679.49	713.64	922.04
PPP3CB		NM_001142354.1	Endogenous	351.53	369.89	314.73	336.97	394.64	380.57	405.45	403.39
PPP3CC		NM_005605.3	Endogenous	181.52	154.1	140.24	126.33	222.74	191.4	181.46	149.19
PPP3R1		NM_000945.3	Endogenous	3546.51	3279.25	3153.26	3410.34	3006.51	2721.74	2715.19	2884.97
PPP3R2		NM_147180.2	Endogenous	1	1.11	1	1.06	1	1.05	1	1.14
PRDM1		NM_182907.1	Endogenous	2.97	8.02	1.83	2.93	1	2.22	1	4.42
PRKAA2		NM_006252.2	Endogenous	493.99	467.28	530.15	581.64	486.14	425.51	343.13	275.72
PRKACA		NM_002730.3	Endogenous	3380.3	3122.11	3106.47	3383.75	3240.34	2977.81	3687.75	3701.15
PRKACB		NM_182948.2	Endogenous	1439.95	1287.3	1244.66	1395.47	1694.11	1615.96	1368.75	1406.51
PRKACG		NM_002732.2	Endogenous	4.87	8.02	15.47	18.88	1	13.72	5.47	7.84
PRKAR1B		NM_001164759.1	Endogenous	349.63	330.06	322.53	336.97	244	212.3	239.56	363.49
PRKAR2A		NM_004157.2	Endogenous	3519.92	3306.92	3320.92	3574.17	3176.57	3070.83	3164.84	3420.73
PRKAR2B		NM_002736.2	Endogenous	14364.24	12477.64	12073.37	12707.07	13112	12103.14	12342.33	14794.75
PRKCA		NM_002737.2	Endogenous	16.26	23.52	13.52	10.37	10.17	14.76	2.95	10.12
PRKCB		NM_212535.1	Endogenous	139.73	156.31	129.52	152.92	77.64	173.63	130.1	119.55
PRKCG		NM_002739.3	Endogenous	1.07	5.81	1	1.06	5.55	6.4	6.32	1.14
PRKDC		NM_006904.6	Endogenous	3877.02	3643.34	3811.22	4061.4	2585.99	2443.73	2483.62	2949.95
PRKX		NM_005044.1	Endogenous	8.67	16.88	27.17	22.07	23.11	21.03	34.1	21.52
PRL		NM_000948.3	Endogenous	1	1.11	1	3.99	1	2.22	1	1.14
PRLR		NM_001204318.1	Endogenous	4185.7	3834.78	3454.46	3928.42	4687.68	4148.39	4219.93	3698.87
PRMT8		NM_019854.3	Endogenous	212.86	188.41	178.26	179.52	261.56	278.14	189.04	209.6
PROM1		NM_006017.1	Endogenous	1	1.11	1	1.06	1	1.05	1	1.14
PTCH1		NM_000264.3	Endogenous	1	1.11	1	1.06	1	1.05	1	1.14
PTCRA		NM_138296.2	Endogenous	1	1.11	1	1.06	1	1.05	1	1.14
PTEN		NM_000314.3	Endogenous	3213.15	3128.75	3322.87	3573.11	2153.45	2909.87	2273.95	2788.08
PTPN11		NM_002834.3	Endogenous	5046.18	4633.78	4599.81	4974.16	4457.54	4264.4	4223.29	4357.73
PTPN5		NM_001039970.1	Endogenous	1	1.11	1	1.06	1	1.05	1	1.14
PTPRR		NM_001207015.1	Endogenous	1	1.11	1	2.93	1	1.05	1	1.14
PTTG2		NM_006607.2	Endogenous	1853.09	1684.58	1680.38	1555.04	78.56	83.74	72.84	78.51
RAC1		NM_198829.1	Endogenous	4661.52	4420.2	4558.87	4928.41	4269	4206.92	4515.49	4891.21
RAC2		NM_002872.3	Endogenous	231.86	250.38	222.13	228.46	134.94	161.09	149.46	175.4
RAC3		NM_005052.2	Endogenous	721.93	639.91	694.89	714.62	480.6	534.21	480.39	562.97
RAD21		NM_006265.2	Endogenous	46315	40833.08	38712.82	41315.33	32378.42	29087.07	28877.64	28412.12
RAD50		NM_005732.2	Endogenous	645.95	551.38	567.19	596.54	485.22	489.27	504.81	519.66
RAD51		NM_133487.2	Endogenous	453.15	400.88	317.65	394.41	1	2.22	4.63	12.4
RAD52		NM_134424.2	Endogenous	329.68	348.87	395.63	381.65	397.42	523.76	430.71	394.27
RAF1		NM_002880.2	Endogenous	2702.18	2483.58	2218.45	2517.8	1576.73	1757.05	1545.58	1941.12
RASA4		NM_001079877.2	Endogenous	3157.11	3081.16	2687.32	2961.41	3203.37	2735.33	2632.67	2655.85
RASAL1		NM_004658.1	Endogenous	1	8.02	6.7	2.93	1	1.05	1	1.14
RASGRF1		NM_153815.2	Endogenous	158.73	147.46	71.04	90.16	96.12	104.65	140.2	137.79
RASGRF2		NM_006909.1	Endogenous	1	1.11	1	1.06	1	1.18	1.26	1.14
RASGRP1		NM_005739.3	Endogenous	198.62	209.43	227.97	191.22	42.51	28.35	34.95	85.35
RASGRP2		NM_001098670.1	Endogenous	1	5.81	4.75	9.31	1	2.22	8	12.4
RB1		NM_000321.1	Endogenous	1031.55	997.36	818.68	1028.45	814.24	857.17	794.47	860.49
RBX1		NM_014248.2	Endogenous	9181.42	8177.24	8343.9	9098.59	6858.68	6006.69	6613.87	7467.41
RELA		NM_021975.3	Endogenous	1193.01	1147.86	1179.35	1221	1232.92	1054.7	1182.66	1151.17
RELN		NM_005045.2	Endogenous	1	1.11	1	1.06	1	28.35	1	1.14
RET		NM_020630.4	Endogenous	4002.39	4377.04	4528.65	4806.07	3990.81	5745.4	7477.81	10145.06
RFC3		NM_002915.3	Endogenous	2545.47	2368.49	2111.23	2270.99	543.45	515.4	544.38	637.07
RFC4		NM_181573.2	Endogenous	1390.56	1347.06	1229.06	1264.62	588.73	571.84	548.59	613.13
RHOA		NM_001664.2	Endogenous	5059.47	5185.99	4335.65	5103.94	2042.54	2657.99	2433.1	3790.06
RIN1		NM_004292.2	Endogenous	59	41.22	54.47	73.14	36.04	51.34	40	37.47
RNF43		NM_017763.4	Endogenous	46.66	48.97	62.26	56.12	127.54	113.01	66.1	34.05
RPA3		NM_002947.3	Endogenous	19.11	8.02	12.55	9.31	28.65	29.4	18.1	28.36
RPS27A		NM_002954.5	Endogenous	74441.09	64665.68	72531.45	82495.83	47734.45	37213.23	44467.33	54854.61
RPS6KA5		NM_004755.2	Endogenous	779.87	762.75	748.5	723.13	829.96	809.09	862.68	881.01
RPS6KA6		NM_014496.1	Endogenous	550.98	525.93	475.57	490.16	530.51	580.2	562.91	661.01
RRAS2		NM_001102669.2	Endogenous	9.62	20.2	20.35	33.78	12.01	27.3	28.21	24.94
RUNX1		NM_001754.4	Endogenous	705.79	746.15	720.23	898.66	241.22	358.62	267.35	354.37
RUNX1T1		NM_004349.2	Endogenous	26.71	29.05	29.12	35.9	36.04	73.29	51.79	55.71
RXRG		NM_006917.3	Endogenous	19.11	10.24	2.8	5.05	13.86	6.4	1	2.14
SETBP1		NM_015559.2	Endogenous	1041.05	1021.71	1010.71	1094.41	1249.55	1322.26	1027.72	1127.23
SETD2		NM_014159.6	Endogenous	1437.1	1393.54	1323.61	1400.79	1427.93	1464.41	1235.71	1186.5
SF3B1		NM_001005526.1	Endogenous	6585.73	5931.87	5400.1	6357.13	4181.2	4041.78	4299.08	5559.2
SFN		NM_006142.3	Endogenous	909.04	891.12	726.08	768.88	818.86	848.8	877.84	683.8
SFRP1		NM_003012.3	Endogenous	5.82	2.49	8.65	15.69	4.62	9.54	8.84	11.26
SFRP2		NM_003013.2	Endogenous	279.35	376.53	56.41	206.12	356.75	1133.09	613.43	296.23
SFRP4		NM_003014.2	Endogenous	40.96	85.49	1.83	31.65	32.35	264.56	79.57	38.61
SGK2		NM_170693.1	Endogenous	16.26	6.92	6.7	14.63	20.33	28.35	24.84	1.14
SHC1		NM_183001.4	Endogenous	2307.08	2070.8	2120	2315.67	1820.73	1777.96	1748.51	1971.9
SHC2		NM_012435.2	Endogenous	306.89	317.88	284.51	367.82	367.84	487.18	420.6	459.24
SHC3		NM_016848.5	Endogenous	7.72	2.49	6.7	10.37	12.94	4.31	11.37	2.14
SHC4		NM_203349.2	Endogenous	1	10.24	13.52	8.24	1.85	9.54	5.47	7.84
SIN3A		NM_015477.1	Endogenous	1442.8	1395.75	1324.59	1410.36	1324.42	1203.12	1142.24	1248.06
SIRT4		NM_012240.1	Endogenous	134.03	134.18	149.99	118.88	249.54	235.29	203.35	173.12
SIX1		NM_005982.3	Endogenous	91.3	64.46	77.86	86.97	122.92	119.28	109.05	87.63
SKP1		NM_170679.2	Endogenous	19306.77	18009.73	17560.34	19061.27	17743.3	18451.47	18703.16	20782.7
SKP2		NM_005983.2	Endogenous	1524.48	1535.19	1604.35	1614.61	658.97	676.35	685.01	829.71
SMAD2		NM_001003652.1	Endogenous	2047.79	1909.23	1892.88	1996.53	2297.63	2109.27	1998.6	2015.22
SMAD3		NM_005902.3	Endogenous	234.71	253.7	227.97	250.8	294.83	296.96	297.66	231.26
SMAD4		NM_005359.3	Endogenous	2516.97	2255.61	2328.6	2467.8	2659	2427	2263.85	2554.4
SMAD9		NM_005905.2	Endogenous	1	1.11	1	1.06	1	1.05	1	1.14
SMARCA4		NM_003072.3	Endogenous	3900.77	3723.01	3466.16	3928.42	3070.28	3105.32	3349.25	3696.59
SMARCB1		NM_003073.3	Endogenous	1804.66	1805.21	1871.43	1961.42	1756.95	1719.43	1649.15	1730.24
SMC1A		NM_006306.2	Endogenous	1820.8	1789.71	1943.57	1897.59	1302.23	1376.61	1364.54	1251.48
SMC1B		NM_148674.3	Endogenous	49.51	43.44	48.62	45.48	27.73	25.21	29.05	55.71
SMC3		NM_005445.3	Endogenous	2045.89	1890.42	1834.39	1830.57	1280.05	1126.82	1202.87	1221.84
SMO		NM_005631.3	Endogenous	64.7	73.31	58.36	75.27	48.06	125.55	86.31	69.39
SOCS1		NM_003745.1	Endogenous	14.37	21.3	22.3	39.1	13.86	18.94	38.31	30.64
SOCS2		NM_003877.3	Endogenous	388.57	372.11	316.68	383.77	322.56	333.54	430.71	387.43
SOCS3		NM_003955.3	Endogenous	19.11	9.13	12.55	17.82	12.94	15.81	8	7.84
SOS1		NM_005633.2	Endogenous	1274.69	1202.09	1238.81	1322.06	1506.49	1461.27	1387.28	1414.49
SOS2		NM_006939.2	Endogenous	399.02	371	393.68	424.2	595.2	626.18	505.65	467.22
SOST		NM_025237.2	Endogenous	1	1.11	1	1.06	1.85	1.05	1	1.14
SOX17		NM_022454.3	Endogenous	3.92	1.11	3.78	11.44	1	7.45	1	1.14
SOX9		NM_000346.2	Endogenous	58.05	43.44	51.54	64.63	22.18	34.62	112.41	5.56
SP1		NM_003109.1	Endogenous	489.24	439.61	470.69	489.09	463.04	422.38	408.81	409.09
SPOP		NM_001007226.1	Endogenous	377.17	323.42	356.64	391.22	402.96	486.13	380.18	393.13
SPP1		NM_000582.2	Endogenous	1	1.11	1	1.06	1	1.05	1	1.14
SPRY1		NM_005841.1	Endogenous	64.7	42.33	64.21	36.97	109.98	109.87	79.57	40.89
SPRY2		NM_005842.2	Endogenous	144.48	126.43	133.42	173.14	186.69	172.58	167.15	191.36
SPRY4		NM_030964.3	Endogenous	197.67	293.54	268.91	371.01	186.69	216.48	392.82	388.57
SRSF2		NM_003016.3	Endogenous	3138.11	3097.76	3220.51	3350.77	2219.99	2177.21	2344.68	2394.81
SSX1		NM_005635.2	Endogenous	1.07	1.11	1	1.06	1	1.18	1	1.14
STAG2		NM_001042749.1	Endogenous	1651.75	1441.12	1463.01	1461.42	1644.2	1749.74	1650.84	1564.95
STAT1		NM_007315.2	Endogenous	2414.4	2277.74	1970.86	2184.82	1819.8	2167.8	4055.73	2328.69
STAT3		NM_139276.2	Endogenous	5828.77	5156.11	5365.01	5857.13	7014.88	6797.88	7023.95	6968.13
STAT4		NM_003151.2	Endogenous	4.87	14.66	6.7	26.33	18.48	21.03	18.1	19.24
STK11		NM_000455.4	Endogenous	998.31	973.01	953.2	1042.28	881.71	889.57	986.46	1022.36
STMN1		NM_203401.1	Endogenous	2684.13	2796.76	2362.72	2470.99	118.3	241.56	231.98	295.09
SUV39H2		NM_024670.3	Endogenous	523.43	576.84	588.64	608.24	265.25	303.23	286.72	265.46
SYK		NM_003177.3	Endogenous	852.05	799.27	777.74	852.92	729.21	932.42	882.05	943.7
TBL1XR1		NM_024665.4	Endogenous	7190.73	6377.84	6627.33	7140.1	7073.1	7106.21	6817.65	6989.79
TCF3		NM_003200.2	Endogenous	713.39	711.85	759.22	834.83	537.9	492.4	503.12	575.51
TCF7L1		NM_031283.1	Endogenous	405.66	374.32	356.64	340.16	632.17	635.59	786.05	550.43
TCL1B		NM_004918.2	Endogenous	1	1.11	1	1.06	1	1.05	1	1.14
TET2		NM_001127208.2	Endogenous	3881.77	3522.71	3482.73	3545.45	2561.96	2828.35	2590.56	2767.56
TFDP1		NM_007111.4	Endogenous	1544.42	1510.84	1291.45	1318.87	506.48	525.85	601.64	886.71
TGFB1		NM_000660.3	Endogenous	5.82	29.05	10.6	28.46	1	13.72	16.42	43.17
TGFB2		NM_003238.2	Endogenous	2.97	1.11	1.83	6.12	4.62	1.05	7.16	1.14
TGFB3		NM_003239.2	Endogenous	723.83	664.26	596.44	609.3	804.08	825.81	954.46	940.28
TGFBR2		NM_001024847.1	Endogenous	612.71	735.09	688.06	691.22	477.83	929.28	764.16	724.84
THBS1		NM_003246.2	Endogenous	4193.29	4503.19	4462.37	5347.56	2764.36	2777.13	3772.8	3899.49
THBS4		NM_003248.3	Endogenous	2543.57	3020.3	1571.21	2182.69	3764.37	5977.43	4522.22	3652.13
THEM4		NM_053055.4	Endogenous	1221.51	1129.05	1103.32	1292.28	1163.6	1144.59	1205.39	1314.17
TIAM1		NM_003253.2	Endogenous	1325.03	1601.58	1598.5	1718.87	474.13	705.62	1105.19	1601.43
TLR2		NM_003264.3	Endogenous	1	1.11	1	1.06	1	1.05	1	1.14
TLR4		NM_138554.2	Endogenous	1	1.11	1	1.06	1	1.05	1	1.14
TLX1		NM_005521.3	Endogenous	1	1.11	1	1.06	5.55	1.05	1	1.14
TMPRSS2		NM_005656.2	Endogenous	3.92	11.34	7.68	10.37	1	1.05	6.32	1.14
TNC		NM_002160.3	Endogenous	1.07	9.13	1	12.5	1	3.27	1	2.14
TNF		NM_000594.2	Endogenous	7.72	5.81	1	1.06	1	1.05	1	1.14
TNFAIP3		NM_006290.2	Endogenous	117.89	100.98	104.18	106.12	39.74	82.7	91.36	51.15
TNFRSF10A		NM_003844.2	Endogenous	41.91	44.54	70.06	63.56	18.48	39.85	35.79	43.17
TNFRSF10B		NM_003842.3	Endogenous	21.96	21.3	16.45	12.5	18.48	10.58	12.21	1.14
TNFRSF10C		NM_003841.2	Endogenous	109.34	103.19	128.55	129.52	163.59	165.27	161.25	153.75
TNFRSF10D		NM_003840.3	Endogenous	1	1.11	1	1.06	1	1.05	1	1.14
TNFSF10		NM_003810.2	Endogenous	352.48	281.36	324.48	328.45	626.63	786.09	860.99	423.9
TNN		NM_022093.1	Endogenous	12.47	1.11	3.78	1.06	1	1.05	1	1.14
TNR		NM_003285.2	Endogenous	22.91	29.05	22.3	22.07	83.18	115.1	109.05	100.17
TP53		NM_000546.2	Endogenous	1715.38	1572.81	1472.75	1594.4	508.32	533.16	635.33	949.4
TPO		NM_175722.1	Endogenous	1	1.11	1	1.06	1	1.05	1	1.14
TRAF7		NM_032271.2	Endogenous	2452.39	2400.58	2469.94	2806.09	1874.33	1852.16	2065.12	2368.59
TSC1		NM_000368.3	Endogenous	448.4	427.44	444.37	388.03	592.43	591.69	511.54	520.8
TSHR		NM_001018036.2	Endogenous	1	1.11	1	1.06	1	1.05	1	1.14
TSLP		NM_033035.4	Endogenous	2.97	1.11	1	1.86	4.62	1.18	1	1.14
TSPAN7		NM_004615.3	Endogenous	124.54	133.07	95.41	125.26	170.06	347.13	229.46	215.3
TTK		NM_003318.3	Endogenous	1678.34	1557.32	1628.72	1621	53.61	65.98	61.05	93.33
U2AF1		NM_001025203.1	Endogenous	5784.14	5658.53	5863.11	6005	3732.03	3988.48	3958.89	4235.76
UBB		NM_018955.2	Endogenous	59088.27	54452.5	51883.9	55441.8	52537.65	56872.79	54937.36	61417.08
UBE2T		NM_014176.3	Endogenous	2216.85	1961.24	1939.67	1829.51	98.89	101.51	114.94	213.02
UTY		NM_007125.3	Endogenous	1	1.11	1	1.06	1	1.05	1	1.14
VEGFA		NM_001025366.1	Endogenous	11286.08	7413.66	8305.88	10157.09	6309.69	6086.13	4827.89	4574.32
VEGFC		NM_005429.2	Endogenous	61.85	83.27	96.38	107.18	64.7	109.87	46.73	28.36
VHL		NM_000551.2	Endogenous	2288.08	2121.71	2249.64	2418.86	1831.82	1770.64	1826.82	2001.54
WEE1		NM_003390.3	Endogenous	2460.94	2138.3	1977.68	2380.56	1310.55	1379.75	1240.76	1323.29
WHSC1		NM_007331.1	Endogenous	1315.53	1257.42	1198.84	1216.74	661.75	625.14	578.07	733.96
WHSC1L1		NM_017778.2	Endogenous	26321.67	24530.06	23468.41	24477.18	21474.4	23116.05	21486.98	22148.31
WIF1		NM_007191.2	Endogenous	10.57	4.7	6.7	3.99	3.7	19.99	11.37	4.42
WNT10A		NM_025216.2	Endogenous	1	1.11	1	1.06	1	1.05	1	1.14
WNT10B		NM_003394.2	Endogenous	1	1.11	1	1.06	1	1.05	1	1.14
WNT11		NM_004626.2	Endogenous	49.51	29.05	30.1	31.65	14.79	24.17	29.05	11.26
WNT16		NM_057168.1	Endogenous	1	1.11	1	1.06	1	1.05	1	1.14
WNT2		NM_003391.2	Endogenous	13.42	4.7	12.55	1.86	4.62	1.05	9.68	12.4
WNT2B		NM_024494.1	Endogenous	4.87	12.45	1	5.05	15.71	9.54	5.47	8.98
WNT3		NM_030753.3	Endogenous	512.04	448.47	449.25	521.01	551.76	456.87	470.28	453.54
WNT4		NM_030761.3	Endogenous	179.62	196.15	151.94	157.18	212.57	199.76	250.51	358.93
WNT5A		NM_003392.3	Endogenous	64.7	61.14	65.19	58.24	34.2	81.65	46.73	23.8
WNT5B		NM_032642.2	Endogenous	1	1.11	1	5.05	1	1.05	1	1.14
WNT6		NM_006522.3	Endogenous	99.84	137.5	82.73	86.97	97.04	104.65	91.36	124.11
WNT7A		NM_004625.3	Endogenous	8.67	1.11	1	1.06	12.01	14.76	2.11	1.14
WNT7B		NM_058238.1	Endogenous	173.92	151.89	134.4	129.52	169.13	114.05	207.56	85.35
WT1		NM_000378.3	Endogenous	110.29	78.85	79.81	107.18	11.09	4.31	4.63	3.28
XPA		NM_000380.3	Endogenous	446.5	432.97	418.05	458.24	465.81	478.82	450.07	482.04
XRCC4		NM_003401.3	Endogenous	309.74	289.11	297.18	342.28	239.37	294.87	293.45	280.28
ZAK		NM_016653.2	Endogenous	242.31	227.14	212.38	253.99	202.41	210.21	205.04	209.6
ZBTB16		NM_006006.4	Endogenous	78.95	56.72	52.52	63.56	75.79	398.34	129.25	111.57
ZBTB32		NM_014383.1	Endogenous	3.92	1.11	1	1.06	1	1.05	1	1.14
ZIC2		NM_007129.2	Endogenous	281.25	353.29	128.55	126.33	55.45	71.2	107.36	71.67
ACAD9		NM_014049.4	Housekeeping	2100.98	2056.41	1750.56	1975.25	1309.63	1504.12	1364.54	1693.76
AGK		NM_018238.3	Housekeeping	1273.74	1181.06	1098.44	1245.47	1235.69	1262.69	1258.44	1260.6
AMMECR1L		NM_001199140.1	Housekeeping	1583.36	1471	1453.26	1596.53	1463.97	1404.83	1438.64	1505.68
C10orf76		NM_024541.2	Housekeeping	380.02	320.1	311.8	341.22	355.83	373.25	361.66	395.41
CC2D1B		NM_032449.2	Housekeeping	1	10.24	11.58	1.06	19.41	9.54	25.68	8.98
CNOT10		NM_001256741.1	Housekeeping	1936.67	1708.93	1672.58	1847.59	1391.89	1426.78	1446.22	1527.34
CNOT4		NM_001190848.1	Housekeeping	1692.58	1432.27	1538.06	1685.89	1953.81	2162.58	1975.03	1835.11
COG7		NM_153603.3	Housekeeping	1882.54	1708.93	1827.57	1835.89	2194.11	2440.59	2172.06	2170.25
DDX50		NM_024045.1	Housekeeping	903.34	909.93	864.5	948.66	613.69	681.58	660.59	788.68
DHX16		NM_001164239.1	Housekeeping	755.18	704.1	666.62	758.24	771.73	791.32	725.42	725.98
DNAJC14		NM_032364.5	Housekeeping	423.71	366.57	379.06	417.82	356.75	432.83	394.5	398.83
EDC3		NM_001142443.1	Housekeeping	1809.4	1718.89	1822.7	1990.14	1500.94	1568.92	1549.79	1670.97
EIF2B4		NM_172195.3	Housekeeping	1485.54	1388	1387.95	1493.34	1086.89	1166.53	1146.45	1314.17
ERCC3		NM_000122.1	Housekeeping	848.25	722.91	749.48	778.45	754.17	753.69	728.79	748.78
FCF1		NM_015962.4	Housekeeping	3128.62	3129.85	3093.79	3230.56	2942.74	3429.32	3060.43	2752.74
FTSJ2		NM_013393.1	Housekeeping	430.36	416.37	428.78	413.56	330.87	333.54	319.56	324.73
GPATCH3		NM_022078.2	Housekeeping	73.25	79.95	61.29	57.18	85.95	73.29	82.94	87.63
HDAC3		NM_003883.2	Housekeeping	407.56	424.12	365.42	417.82	418.67	346.08	339.77	385.15
MRPS5		NM_031902.3	Housekeeping	1803.71	1822.91	1921.15	2082.69	1456.58	1600.28	1518.63	1635.63
MTMR14		NM_022485.3	Housekeeping	1230.05	1135.69	1137.43	1296.53	977.83	1102.78	1152.34	1110.13
NOL7		NM_016167.3	Housekeeping	4482.97	4167.88	4348.32	4556.08	3951.99	3874.56	3856.16	3958.77
NUBP1		NM_001278506.1	Housekeeping	470.25	411.95	394.66	497.6	312.39	282.33	302.72	324.73
PIAS1		NM_016166.1	Housekeeping	1364.92	1360.34	1297.3	1321	1884.5	1797.81	1706.41	1542.16
PIK3R4		NM_014602.1	Housekeeping	1387.71	1320.5	1289.5	1335.89	1321.64	1257.46	1308.96	1327.85
PRPF38A		NM_032864.3	Housekeeping	1351.62	1303.9	1367.48	1491.21	1143.27	1106.96	1164.13	1140.91
RBM45		NM_152945.2	Housekeeping	577.57	506.01	548.67	639.09	751.4	683.67	642.06	731.68
SAP130		NM_024545.3	Housekeeping	1727.73	1496.45	1382.1	1623.12	1363.23	1364.07	1358.65	1346.09
SF3A3		NM_006802.2	Housekeeping	930.88	953.09	880.09	955.04	744	748.47	742.27	802.35
SLC4A1AP		NM_018158.2	Housekeeping	1506.43	1414.56	1254.41	1475.25	1398.35	1322.26	1272.76	1336.97
TLK2		NM_006852.2	Housekeeping	817.86	810.34	786.52	872.07	719.05	731.75	690.9	745.36
TMUB2		NM_024107.2	Housekeeping	271.75	279.15	305.96	285.9	273.57	302.18	290.93	284.84
TRIM39		NM_021253.3	Housekeeping	442.71	455.11	453.15	455.05	535.13	550.93	539.33	523.08
TTC31		NR_027749.1	Housekeeping	1429.5	1326.03	1344.08	1378.45	1367.86	1364.07	1546.42	1456.66
USP39		NM_001256725.1	Housekeeping	3010.85	2837.7	2795.52	3008.22	2183.02	2159.44	2006.18	2361.75
VPS33B		NM_018668.3	Housekeeping	96.04	108.73	112.95	105.05	100.74	103.6	110.73	111.57
ZC3H14		NM_001160103.1	Housekeeping	1288.94	1213.15	1329.46	1343.34	1337.36	1353.62	1372.96	1393.97
ZKSCAN5		NM_014569.3	Housekeeping	149.23	120.9	136.35	121.01	157.12	139.14	136.83	122.97
ZNF143		NM_003442.5	Housekeeping	449.35	372.11	441.45	432.71	422.37	464.18	407.97	404.53
ZNF346		NM_012279.2	Housekeeping	293.59	269.19	283.54	296.54	456.57	444.33	402.92	356.65
ZNF384		NM_133476.3	Housekeeping	2034.5	1908.12	1999.13	2002.91	1806.86	2044.47	1819.25	1841.95
NEG_A		ERCC_00096.1	Negative	1.12	7.25	1	1	1	1	1	1
NEG_B		ERCC_00041.1	Negative	1	1	1	1	1	1	1	1
NEG_C		ERCC_00019.1	Negative	1	1	1	1	1	1	1	1
NEG_D		ERCC_00076.1	Negative	1	1	1	1	1	1	1	1
NEG_E		ERCC_00098.1	Negative	10.12	1	4.88	1	6	5.12	1	4.88
NEG_F		ERCC_00126.1	Negative	4.12	9.25	11.88	10.75	10	7.12	7.5	5.88
NEG_G		ERCC_00144.1	Negative	1	1	1	13.75	1	1	6.5	2.88
NEG_H		ERCC_00154.1	Negative	5.12	4.25	2.88	6.75	8	1	10.5	1
POS_A		ERCC_00117.1	Positive	52560.12	51794.25	55258.88	56970.75	52039	62359.12	65832.5	51424.88
POS_B		ERCC_00112.1	Positive	13078.12	12447.25	13634.88	14361.75	13015	15336.12	16034.5	12747.88
POS_C		ERCC_00002.1	Positive	3847.12	3819.25	4203.88	4400.75	3977	4652.12	4835.5	3850.88
POS_D		ERCC_00092.1	Positive	946.12	892.25	990.88	1015.75	920	1176.12	1193.5	875.88
POS_E		ERCC_00035.1	Positive	197.12	162.25	177.88	193.75	201	212.12	252.5	164.88
POS_F		ERCC_00034.1	Positive	74.12	69.25	92.88	64.75	59	91.12	70.5	66.88
