# Supplementary material for: Aberrant FGFR signaling mediates resistance to CDK4/6 inhibitors in ER+ breast cancer
Source: Nat Commun. 2019 Mar 26;10:1373. doi: 10.1038/s41467-019-09068-2 (PMC6435685; doi:10.1038/s41467-019-09068-2)
Supplement: Supplementary file 5 — Supplementary Data 2 [file 41467_2019_9068_MOESM5_ESM.csv]

FGFR1	ARMCD	PFS_MTH	EVENT	STRVAL1
8.117465469	PBO+LET2.5	24.77207392	0	Yes
10.79257937	RIBO600+LET2.5	27.76180698	0	No
9.9213495	RIBO600+LET2.5	22.20944559	1	No
9.050741837	RIBO600+LET2.5	21.88090349	0	No
9.578239566	RIBO600+LET2.5	1.77412731	0	Yes
9.816705863	RIBO600+LET2.5	8.31211499	1	Yes
9.759631658	PBO+LET2.5	5.486652977	1	No
9.12041741	PBO+LET2.5	10.94045175	1	No
9.32278616	RIBO600+LET2.5	3.54825462	1	No
9.578991628	PBO+LET2.5	9.133470226	0	Yes
10.88214697	PBO+LET2.5	9.067761807	1	Yes
9.750063826	RIBO600+LET2.5	21.97946612	0	No
10.01692315	RIBO600+LET2.5	2.299794661	1	Yes
9.604796198	RIBO600+LET2.5	22.34086242	0	No
10.83158943	PBO+LET2.5	5.223819302	1	No
11.82521443	PBO+LET2.5	19.15400411	1	No
8.517805872	RIBO600+LET2.5	27.53182752	0	No
9.309380985	RIBO600+LET2.5	27.49897331	0	No
11.01361811	PBO+LET2.5	24.67351129	0	No
8.977413574	PBO+LET2.5	22.11088296	0	No
10.24144974	PBO+LET2.5	14.52156057	1	Yes
9.298144009	RIBO600+LET2.5	25.29774127	1	No
10.99634073	PBO+LET2.5	24.18069815	0	No
8.289662751	RIBO600+LET2.5	21.88090349	0	No
11.14301479	RIBO600+LET2.5	29.60164271	1	Yes
10.02694504	RIBO600+LET2.5	24.64065708	1	No
9.966829152	RIBO600+LET2.5	27.53182752	0	Yes
11.28176696	RIBO600+LET2.5	12.68172485	1	No
10.56442737	RIBO600+LET2.5	7.359342916	0	No
8.863204497	RIBO600+LET2.5	18.89117043	1	No
9.903141088	PBO+LET2.5	18.62833676	1	No
7.233710045	PBO+LET2.5	24.60780287	1	No
9.421814597	PBO+LET2.5	24.77207392	0	Yes
9.51931872	RIBO600+LET2.5	18.26694045	0	Yes
9.76209835	PBO+LET2.5	21.9137577	0	Yes
8.836609343	RIBO600+LET2.5	5.388090349	1	No
11.72796882	RIBO600+LET2.5	16.45995893	1	No
10.37615794	RIBO600+LET2.5	24.60780287	0	Yes
9.860702761	PBO+LET2.5	22.04517454	0	Yes
8.118921426	PBO+LET2.5	5.848049281	1	No
9.043005442	PBO+LET2.5	26.71047228	0	Yes
8.210297531	RIBO600+LET2.5	24.83778234	0	No
9.68097516	RIBO600+LET2.5	9.232032854	0	No
9.236380965	RIBO600+LET2.5	16.91991786	1	No
10.03241072	RIBO600+LET2.5	9.067761807	1	No
10.09404519	PBO+LET2.5	1.642710472	1	No
8.727552934	RIBO600+LET2.5	21.28952772	1	Yes
9.089804101	RIBO600+LET2.5	27.40041068	0	No
8.905137057	RIBO600+LET2.5	27.40041068	0	Yes
8.349131657	RIBO600+LET2.5	23.85215606	1	No
8.167089549	PBO+LET2.5	9.067761807	1	No
8.360345702	RIBO600+LET2.5	24.64065708	0	Yes
8.319949119	PBO+LET2.5	14.58726899	1	Yes
9.036784886	PBO+LET2.5	1.872689938	1	No
9.884191778	PBO+LET2.5	27.99178645	0	No
8.701817841	PBO+LET2.5	7.162217659	1	Yes
10.72817755	PBO+LET2.5	12.84599589	1	Yes
9.688769743	RIBO600+LET2.5	9.199178645	1	No
8.330498308	RIBO600+LET2.5	1.839835729	1	Yes
9.365364638	PBO+LET2.5	1.839835729	1	Yes
8.776655912	PBO+LET2.5	9.166324435	1	Yes
10.33075585	PBO+LET2.5	1.839835729	1	No
10.57425214	RIBO600+LET2.5	11.137577	1	No
9.815781501	PBO+LET2.5	3.942505133	1	Yes
11.58603517	RIBO600+LET2.5	27.92607803	0	No
10.74641385	RIBO600+LET2.5	14.88295688	1	Yes
9.070412104	PBO+LET2.5	22.24229979	0	Yes
8.571114174	RIBO600+LET2.5	19.25256674	1	Yes
8.510673424	RIBO600+LET2.5	24.80492813	0	No
8.457990308	PBO+LET2.5	16.3613963	1	No
9.569339851	PBO+LET2.5	12.84599589	1	No
10.41487047	PBO+LET2.5	9.166324435	1	Yes
8.612276592	RIBO600+LET2.5	22.04517454	0	Yes
9.51888692	RIBO600+LET2.5	21.97946612	0	No
9.773528116	RIBO600+LET2.5	24.77207392	0	Yes
10.95776836	PBO+LET2.5	16.03285421	1	Yes
9.350771794	RIBO600+LET2.5	13.10882957	0	Yes
10.09431874	PBO+LET2.5	1.347022587	1	No
9.935598204	RIBO600+LET2.5	12.8788501	1	Yes
8.595728821	RIBO600+LET2.5	16.55852156	0	No
11.38639147	PBO+LET2.5	14.75154004	0	No
9.264441198	RIBO600+LET2.5	27.40041068	0	Yes
9.813855562	RIBO600+LET2.5	10.87474333	0	Yes
9.290652934	RIBO600+LET2.5	5.519507187	1	No
9.333520919	RIBO600+LET2.5	24.87063655	0	Yes
9.504926879	RIBO600+LET2.5	24.73921971	0	No
9.573195515	RIBO600+LET2.5	0.032854209	0	No
8.709006575	RIBO600+LET2.5	22.43942505	0	Yes
9.813586104	RIBO600+LET2.5	19.21971253	1	No
10.39875885	RIBO600+LET2.5	21.94661191	0	No
8.238548762	RIBO600+LET2.5	22.14373717	0	No
8.935755088	PBO+LET2.5	18.72689938	1	Yes
10.14031034	RIBO600+LET2.5	22.11088296	0	No
9.531421086	PBO+LET2.5	7.326488706	1	Yes
9.348914551	PBO+LET2.5	3.778234086	1	No
9.752702631	PBO+LET2.5	7.392197125	1	No
9.690990283	RIBO600+LET2.5	7.392197125	1	Yes
10.44038425	RIBO600+LET2.5	30.2587269	0	No
9.368111632	PBO+LET2.5	27.79466119	0	No
9.587072322	PBO+LET2.5	1.741273101	1	Yes
9.846842307	RIBO600+LET2.5	24.87063655	0	Yes
9.87248776	RIBO600+LET2.5	5.388090349	1	Yes
9.839437515	PBO+LET2.5	1.675564682	1	Yes
10.21507307	PBO+LET2.5	1.708418891	1	Yes
9.744124867	RIBO600+LET2.5	3.646817248	1	Yes
9.417825238	RIBO600+LET2.5	1.642710472	1	No
9.556371855	RIBO600+LET2.5	7.195071869	0	Yes
8.822043862	PBO+LET2.5	9.724845996	0	No
9.272385434	RIBO600+LET2.5	24.87063655	0	Yes
10.37701124	PBO+LET2.5	1.80698152	1	Yes
9.6566828	PBO+LET2.5	21.97946612	0	No
9.478735365	RIBO600+LET2.5	24.50924025	0	No
9.598242704	PBO+LET2.5	5.32238193	0	No
9.312683289	PBO+LET2.5	3.712525667	1	Yes
9.979873917	RIBO600+LET2.5	22.20944559	0	No
8.683402953	RIBO600+LET2.5	22.275154	0	No
7.185316786	RIBO600+LET2.5	24.83778234	0	No
8.421108714	RIBO600+LET2.5	23.26078029	0	Yes
11.44330076	RIBO600+LET2.5	27.53182752	0	No
9.443352415	RIBO600+LET2.5	11.17043121	0	Yes
7.957864009	PBO+LET2.5	27.43326489	0	Yes
12.22592972	PBO+LET2.5	25.3963039	1	No
9.249080203	RIBO600+LET2.5	23.68788501	0	Yes
8.048004302	PBO+LET2.5	27.63039014	0	No
8.827033363	RIBO600+LET2.5	7.392197125	1	Yes
9.653107377	PBO+LET2.5	5.519507187	1	Yes
10.34155784	PBO+LET2.5	5.453798768	1	No
9.554962304	RIBO600+LET2.5	23.91786448	1	Yes
9.98978658	PBO+LET2.5	12.84599589	1	No
9.834252371	RIBO600+LET2.5	25.0349076	0	No
10.38830045	RIBO600+LET2.5	24.77207392	0	No
9.35442794	PBO+LET2.5	9.232032854	1	No
9.491727421	PBO+LET2.5	1.642710472	1	No
9.197003243	PBO+LET2.5	15.24435318	0	No
8.049969522	PBO+LET2.5	5.388090349	1	No
9.398134487	PBO+LET2.5	24.77207392	0	Yes
9.316020865	RIBO600+LET2.5	26.11909651	0	No
9.043681103	PBO+LET2.5	21.97946612	0	No
9.451665924	RIBO600+LET2.5	16.55852156	0	No
8.754614112	RIBO600+LET2.5	24.87063655	0	Yes
8.790097551	PBO+LET2.5	5.486652977	1	Yes
9.37152721	PBO+LET2.5	11.00616016	1	Yes
12.49758901	PBO+LET2.5	16.52566735	1	Yes
8.56348414	PBO+LET2.5	24.87063655	0	No
10.12454329	RIBO600+LET2.5	1.938398357	1	Yes
9.014343845	PBO+LET2.5	19.31827515	1	Yes
14.12362074	RIBO600+LET2.5	5.519507187	1	Yes
8.954831725	PBO+LET2.5	21.9137577	1	No
10.41741948	RIBO600+LET2.5	12.68172485	1	No
9.874126238	PBO+LET2.5	23.95071869	1	No
8.904398931	PBO+LET2.5	4.862422998	1	Yes
9.274437196	RIBO600+LET2.5	24.87063655	0	No
9.610032145	RIBO600+LET2.5	1.872689938	1	Yes
6.987243167	PBO+LET2.5	9.232032854	1	Yes
10.24061612	RIBO600+LET2.5	10.61190965	1	No
10.11480282	RIBO600+LET2.5	5.585215606	0	No
7.690125826	PBO+LET2.5	0.032854209	0	Yes
9.625051043	RIBO600+LET2.5	7.490759754	1	No
10.05994041	RIBO600+LET2.5	0.032854209	0	No
10.2541383	PBO+LET2.5	16.85420945	1	No
9.059046883	PBO+LET2.5	1.544147844	1	Yes
9.610748924	PBO+LET2.5	24.73921971	0	No
9.625067884	RIBO600+LET2.5	1.675564682	0	Yes
9.388093648	PBO+LET2.5	1.642710472	1	Yes
8.846379415	PBO+LET2.5	21.9137577	1	No
10.06978525	RIBO600+LET2.5	5.486652977	1	Yes
8.742275042	RIBO600+LET2.5	26.67761807	0	No
8.873557014	PBO+LET2.5	12.91170431	0	Yes
10.21912467	RIBO600+LET2.5	22.14373717	0	No
10.35203402	RIBO600+LET2.5	5.552361396	1	No
13.17913189	RIBO600+LET2.5	22.14373717	1	Yes
9.240008223	RIBO600+LET2.5	13.01026694	1	Yes
9.650749437	RIBO600+LET2.5	24.83778234	1	No
8.796072345	PBO+LET2.5	12.84599589	1	No
8.16918355	PBO+LET2.5	22.14373717	1	No
9.615221804	RIBO600+LET2.5	24.93634497	0	Yes
5.172799642	RIBO600+LET2.5	24.47638604	0	Yes
10.17285526	RIBO600+LET2.5	16.72279261	1	No
9.107105039	RIBO600+LET2.5	3.712525667	0	Yes
9.783410414	RIBO600+LET2.5	11.36755647	1	Yes
11.80998218	RIBO600+LET2.5	19.94250513	1	No
9.040211113	PBO+LET2.5	30.39014374	0	No
13.51004416	PBO+LET2.5	13.01026694	1	Yes
14.30291345	RIBO600+LET2.5	27.72895277	1	No
9.756943213	RIBO600+LET2.5	9.199178645	1	Yes
8.532703706	RIBO600+LET2.5	24.80492813	0	Yes
9.743311936	RIBO600+LET2.5	22.07802875	0	Yes
9.593992416	RIBO600+LET2.5	1.905544148	1	No
7.935374723	RIBO600+LET2.5	21.97946612	0	Yes
8.947419969	RIBO600+LET2.5	28.28747433	0	No
9.178558535	PBO+LET2.5	0.032854209	0	No
9.270956228	RIBO600+LET2.5	24.90349076	0	No
11.49640679	RIBO600+LET2.5	10.71047228	1	Yes
10.05047911	RIBO600+LET2.5	3.088295688	0	No
9.448802775	PBO+LET2.5	0.032854209	0	No
8.914619112	PBO+LET2.5	14.6201232	0	No
10.41577444	PBO+LET2.5	7.392197125	0	No
9.389203279	RIBO600+LET2.5	9.297741273	1	No
12.49150538	PBO+LET2.5	11.43326489	1	No
7.115461973	PBO+LET2.5	13.04312115	1	Yes
10.30164514	PBO+LET2.5	8.377823409	0	Yes
9.037352172	RIBO600+LET2.5	5.289527721	0	No
7.745343718	PBO+LET2.5	23.95071869	0	Yes
9.782917519	RIBO600+LET2.5	11.17043121	1	No
8.781552704	PBO+LET2.5	22.11088296	1	No
9.395824424	PBO+LET2.5	1.872689938	1	Yes
8.999925795	PBO+LET2.5	22.11088296	0	No
8.969971068	PBO+LET2.5	13.24024641	1	Yes
9.960553641	PBO+LET2.5	22.11088296	0	Yes
9.539709888	PBO+LET2.5	19.15400411	1	Yes
12.16336804	RIBO600+LET2.5	3.778234086	1	Yes
9.056282201	RIBO600+LET2.5	27.63039014	0	No
11.05772295	PBO+LET2.5	10.97330595	1	No
9.09864204	RIBO600+LET2.5	17.24845996	1	No
9.398429663	PBO+LET2.5	1.18275154	1	No
8.501491506	PBO+LET2.5	13.63449692	1	Yes
9.522977605	RIBO600+LET2.5	27.49897331	0	No
8.649495056	PBO+LET2.5	24.64065708	0	No
9.936032629	PBO+LET2.5	14.6201232	1	No
8.720579788	PBO+LET2.5	7.162217659	1	Yes
8.576759511	RIBO600+LET2.5	22.04517454	0	No
10.35674942	PBO+LET2.5	3.646817248	1	No
9.137399094	PBO+LET2.5	21.9137577	0	No
10.02459808	RIBO600+LET2.5	21.88090349	0	Yes
10.97269332	RIBO600+LET2.5	24.60780287	1	Yes
10.09402377	RIBO600+LET2.5	10.54620123	1	No
10.06021815	PBO+LET2.5	12.71457906	1	Yes
10.52773141	PBO+LET2.5	6.932238193	1	Yes
9.814605159	PBO+LET2.5	23.68788501	0	No
10.28688644	RIBO600+LET2.5	5.32238193	0	No
9.492991971	PBO+LET2.5	9.166324435	1	No
8.377618641	RIBO600+LET2.5	22.86652977	1	Yes
12.21507708	RIBO600+LET2.5	16.13141684	1	No
9.467140656	RIBO600+LET2.5	20.79671458	1	No
10.72446171	PBO+LET2.5	22.50513347	0	Yes
8.0715009	RIBO600+LET2.5	27.43326489	0	No
9.416498542	PBO+LET2.5	11.03901437	1	No
8.476896914	PBO+LET2.5	27.43326489	0	No
8.972454932	PBO+LET2.5	14.12731006	1	No
9.528309284	RIBO600+LET2.5	21.88090349	0	Yes
9.338679544	RIBO600+LET2.5	30.19301848	0	Yes
6.756698667	RIBO600+LET2.5	25.79055441	0	No
9.891743391	RIBO600+LET2.5	9.297741273	1	No
8.952733023	PBO+LET2.5	22.30800821	0	Yes
10.05963443	PBO+LET2.5	24.83778234	1	Yes
9.167529274	PBO+LET2.5	19.25256674	1	Yes
7.601825456	PBO+LET2.5	12.97741273	0	No
8.657319596	RIBO600+LET2.5	11.89322382	0	Yes
10.60426334	PBO+LET2.5	15.96714579	1	No
9.223241427	PBO+LET2.5	8.969199179	1	Yes
8.372309891	PBO+LET2.5	24.67351129	1	No
8.467409551	PBO+LET2.5	7.293634497	1	No
9.329768725	RIBO600+LET2.5	24.77207392	0	No
9.097555695	PBO+LET2.5	2.069815195	1	Yes
8.885229031	RIBO600+LET2.5	13.53593429	1	No
9.648922002	RIBO600+LET2.5	1.511293634	0	No
9.878861193	PBO+LET2.5	14.52156057	1	Yes
9.659541514	PBO+LET2.5	5.716632444	1	Yes
9.478471667	RIBO600+LET2.5	5.552361396	1	Yes
10.70601791	PBO+LET2.5	16.45995893	1	No
10.17053109	PBO+LET2.5	24.64065708	0	No
8.362359739	RIBO600+LET2.5	21.88090349	0	No
9.72646102	PBO+LET2.5	26.71047228	0	No
8.896587866	PBO+LET2.5	5.552361396	1	No
9.860719103	PBO+LET2.5	7.425051335	0	No
9.003130433	RIBO600+LET2.5	11.07186858	1	No
9.236636409	RIBO600+LET2.5	11.07186858	1	No
9.766814288	RIBO600+LET2.5	10.64476386	1	Yes
9.358435027	RIBO600+LET2.5	20.20533881	0	Yes
9.464238024	PBO+LET2.5	1.839835729	1	No
8.536167996	RIBO600+LET2.5	22.47227926	1	Yes
9.387753646	PBO+LET2.5	23.95071869	0	No
10.2742407	PBO+LET2.5	1.872689938	1	No
10.48710923	RIBO600+LET2.5	19.15400411	1	No
8.739729224	PBO+LET2.5	15.17864476	1	No
9.558031608	RIBO600+LET2.5	22.40657084	1	No
10.04524841	RIBO600+LET2.5	9.264887064	0	No
7.715522752	PBO+LET2.5	29.33880903	0	No
8.595038929	PBO+LET2.5	26.67761807	0	No
8.065877436	PBO+LET2.5	3.515400411	1	Yes
8.877978064	PBO+LET2.5	20.99383984	1	No
13.34148265	RIBO600+LET2.5	9.100616016	0	Yes
9.413935434	RIBO600+LET2.5	7.819301848	1	Yes
7.3657952	RIBO600+LET2.5	28.05749487	0	Yes
9.180983404	RIBO600+LET2.5	1.675564682	0	No
8.025798443	PBO+LET2.5	27.40041068	0	Yes
8.431253239	PBO+LET2.5	27.79466119	0	No
9.16374823	RIBO600+LET2.5	24.21355236	0	No
10.47195251	PBO+LET2.5	2.069815195	1	No
10.17732387	RIBO600+LET2.5	22.80082136	0	Yes
9.187307544	RIBO600+LET2.5	5.94661191	1	Yes
10.18570999	PBO+LET2.5	9.232032854	1	No
9.702873221	PBO+LET2.5	23.06365503	0	No
8.464478775	RIBO600+LET2.5	28.12320329	0	No
8.869654574	RIBO600+LET2.5	1.938398357	1	No
9.030560465	RIBO600+LET2.5	3.646817248	0	Yes
14.68340197	PBO+LET2.5	1.77412731	1	Yes
8.242763222	PBO+LET2.5	1.872689938	0	No
8.88923142	PBO+LET2.5	18.36550308	1	Yes
12.02297062	RIBO600+LET2.5	24.54209446	0	No
10.20471616	PBO+LET2.5	14.78439425	0	Yes
10.97775263	PBO+LET2.5	5.585215606	1	Yes
9.643955177	RIBO600+LET2.5	7.09650924	1	No
10.52069179	PBO+LET2.5	7.392197125	1	No
8.76192883	RIBO600+LET2.5	24.83778234	1	Yes
13.04600469	RIBO600+LET2.5	3.712525667	0	Yes
10.03048233	PBO+LET2.5	23.06365503	0	No
9.192647701	RIBO600+LET2.5	21.15811088	0	No
9.938745079	PBO+LET2.5	19.18685832	1	No
10.34930902	PBO+LET2.5	1.675564682	1	Yes
10.21160175	PBO+LET2.5	5.388090349	0	Yes
9.290969825	PBO+LET2.5	3.449691992	0	No
10.12453972	RIBO600+LET2.5	24.04928131	0	No
7.43994765	RIBO600+LET2.5	1.215605749	1	Yes
9.498604586	RIBO600+LET2.5	5.32238193	1	No
8.863741794	PBO+LET2.5	0.032854209	0	Yes
10.5819652	PBO+LET2.5	29.37166324	0	No
8.373711012	PBO+LET2.5	7.227926078	1	Yes
9.834358792	PBO+LET2.5	18.20123203	1	Yes
9.453985458	PBO+LET2.5	24.67351129	0	No
10.99647826	RIBO600+LET2.5	19.18685832	0	No
8.579406225	RIBO600+LET2.5	4.599589322	0	No
9.388812056	PBO+LET2.5	19.58110883	0	No
9.184489857	PBO+LET2.5	26.54620123	0	No
8.173688124	PBO+LET2.5	0.032854209	0	No
11.01070375	PBO+LET2.5	7.09650924	1	No
13.46581096	PBO+LET2.5	10.87474333	0	Yes
8.987893795	PBO+LET2.5	30.39014374	0	No
9.424298698	PBO+LET2.5	1.675564682	1	Yes
8.414344656	RIBO600+LET2.5	24.90349076	0	No
8.608281943	PBO+LET2.5	1.741273101	0	Yes
8.74419923	RIBO600+LET2.5	21.9137577	0	No
8.921026951	RIBO600+LET2.5	0.032854209	0	No
9.297615818	PBO+LET2.5	1.281314168	1	No
10.67096955	RIBO600+LET2.5	7.655030801	1	Yes
9.463845262	PBO+LET2.5	11.07186858	1	No
10.23952053	RIBO600+LET2.5	25.724846	0	Yes
9.467560522	RIBO600+LET2.5	22.17659138	0	No
9.600734723	RIBO600+LET2.5	8.213552361	1	Yes
9.642677818	PBO+LET2.5	12.15605749	0	No
11.27682473	PBO+LET2.5	12.97741273	1	Yes
8.803029654	PBO+LET2.5	5.519507187	1	Yes
10.50183998	PBO+LET2.5	27.59753593	0	Yes
10.41588397	RIBO600+LET2.5	31.77002053	0	No
7.4990424	RIBO600+LET2.5	1.741273101	1	No
10.37953413	RIBO600+LET2.5	5.420944559	0	Yes
10.26234974	PBO+LET2.5	3.416837782	1	Yes
8.668816953	PBO+LET2.5	10.97330595	0	Yes
9.665459657	RIBO600+LET2.5	8.410677618	0	Yes
10.28770746	RIBO600+LET2.5	24.24640657	0	No
8.494467168	PBO+LET2.5	11.10472279	1	No
15.96697244	RIBO600+LET2.5	25.10061602	0	Yes
10.80086694	PBO+LET2.5	16.72279261	1	Yes
9.883404291	PBO+LET2.5	9.166324435	1	No
10.53788865	PBO+LET2.5	13.83162218	1	No
10.4161682	RIBO600+LET2.5	26.31622177	0	No
7.808197888	PBO+LET2.5	1.872689938	1	Yes
8.402925187	PBO+LET2.5	25.88911704	0	No
11.98722043	PBO+LET2.5	5.650924025	1	Yes
9.466665396	PBO+LET2.5	13.37166324	1	No
9.585547156	RIBO600+LET2.5	23.58932238	0	Yes
9.582987394	PBO+LET2.5	23.52361396	0	No
10.28695741	PBO+LET2.5	22.20944559	0	No
9.936181877	RIBO600+LET2.5	14.6201232	1	Yes
12.32496979	PBO+LET2.5	5.552361396	1	Yes
11.51730638	PBO+LET2.5	7.293634497	0	No
9.452121229	PBO+LET2.5	19.54825462	1	Yes
9.877176987	RIBO600+LET2.5	0.919917864	1	No
8.142583218	RIBO600+LET2.5	22.14373717	1	Yes
8.344763593	RIBO600+LET2.5	14.68583162	0	No
9.216811931	PBO+LET2.5	22.04517454	0	No
8.646373882	PBO+LET2.5	10.11909651	1	No
9.339855718	RIBO600+LET2.5	1.938398357	1	Yes
8.625408897	RIBO600+LET2.5	25.13347023	0	Yes
9.57706149	RIBO600+LET2.5	9.166324435	0	No
9.633706916	RIBO600+LET2.5	24.87063655	1	Yes
10.96823995	PBO+LET2.5	22.07802875	1	No
10.70705886	RIBO600+LET2.5	26.7761807	0	No
11.17724162	RIBO600+LET2.5	27.53182752	0	Yes
11.59303342	RIBO600+LET2.5	1.80698152	1	Yes
8.647770227	PBO+LET2.5	24.80492813	0	Yes
11.86613199	PBO+LET2.5	24.80492813	1	Yes
9.979439227	PBO+LET2.5	30.22587269	0	No
11.78784191	RIBO600+LET2.5	2.694045175	1	No
9.812804866	PBO+LET2.5	1.708418891	1	Yes
9.174995035	PBO+LET2.5	5.420944559	1	Yes
12.54869048	PBO+LET2.5	1.839835729	1	Yes
8.227966326	RIBO600+LET2.5	1.445585216	0	Yes
8.972159391	RIBO600+LET2.5	19.41683778	1	Yes
9.879933317	RIBO600+LET2.5	13.07597536	1	No
11.16612679	RIBO600+LET2.5	7.359342916	1	No
