# Supplementary material for: Aberrant FGFR signaling mediates resistance to CDK4/6 inhibitors in ER+ breast cancer
Source: Nat Commun. 2019 Mar 26;10:1373. doi: 10.1038/s41467-019-09068-2 (PMC6435685; doi:10.1038/s41467-019-09068-2)
Supplement: Supplementary file 7 — Supplementary Data 4 [file 41467_2019_9068_MOESM7_ESM.csv]

id	B1SPEC	B1ORRES	B1TEST	B1SCAT	B1GRPID	FUNSIG	BMTXT1	ARMCD	PFS_MTH	EVENT	STRVAL1;;;;;;
1	PLASMA	12:62764218	GENOMIC POSITION	REARRANGEMENT	FGFR1	UNKNOWN		RIBO600+LET2.5	7.359342916	0	No;;;;;;
1	PLASMA	8:35402569	GENOMIC POSITION	REARRANGEMENT	FGFR1	UNKNOWN		RIBO600+LET2.5	7.359342916	0	No;;;;;;
1	PLASMA	12:69211665	GENOMIC POSITION	REARRANGEMENT	FGFR1	UNKNOWN		RIBO600+LET2.5	7.359342916	0	No;;;;;;
1	PLASMA	6.5198	COPY NUMBER	COPY NUMBER VARIANT	FGFR1		MinCopyNumberOfGene=2.93464117313122	RIBO600+LET2.5	7.359342916	0	No;;;;;;
2	PLASMA	12.193	COPY NUMBER	COPY NUMBER VARIANT	FGFR1		MinCopyNumberOfGene=4.82978274089476	PBO+LET2.5	16.59137577	1	No;;;;;;
3	PLASMA	9.0975	COPY NUMBER	COPY NUMBER VARIANT	FGFR1		MinCopyNumberOfGene=4.2948013600384	RIBO600+LET2.5	5.519507187	1	Yes;;;;;;
4	PLASMA	8:38287199C>T	GENETIC CHANGE ENTERED	SHORT VARIANT	FGFR1	LIKELY	AAChange=NS;Exon=3;Depth=884;match.tp=EOT;match.lib=LIB-009109pc3-1;match.alt=61	match.af=0.0429;mutload.all=9	tumor.burden=0.208	RIBO600+LET2.5	10.61190965	1	No
5	PLASMA	6.0233	COPY NUMBER	COPY NUMBER VARIANT	FGFR1		MinCopyNumberOfGene=3.11784392176959	PBO+LET2.5	22.14373717	1	No;;;;;;
6	PLASMA	5.7699	COPY NUMBER	COPY NUMBER VARIANT	FGFR1		MinCopyNumberOfGene=3.27524552350862	RIBO600+LET2.5	27.72895277	1	No;;;;;;
7	PLASMA	9.3203	COPY NUMBER	COPY NUMBER VARIANT	FGFR1		MinCopyNumberOfGene=3.8226808438356	PBO+LET2.5	11.43326489	1	No;;;;;;
8	PLASMA	8:41899427	GENOMIC POSITION	REARRANGEMENT	FGFR1	UNKNOWN		PBO+LET2.5	19.15400411	1	Yes;;;;;;
8	PLASMA	6.5303	COPY NUMBER	COPY NUMBER VARIANT	FGFR1		MinCopyNumberOfGene=3.02038756874931	PBO+LET2.5	19.15400411	1	Yes;;;;;;
9	PLASMA	8:38285927C>T	GENETIC CHANGE ENTERED	SHORT VARIANT	FGFR1	UNKNOWN	AAChange=D40N;Exon=3;Depth=1435;match.tp=;match.lib=NS;match.alt=	match.af=;mutload.all=11	tumor.burden=0.025599	RIBO600+LET2.5	3.778234086	1	Yes
10	PLASMA	6:47918009	GENOMIC POSITION	REARRANGEMENT	FGFR1	UNKNOWN		RIBO600+LET2.5	7.293634497	1	No;;;;;;
11	PLASMA	12.879	COPY NUMBER	COPY NUMBER VARIANT	FGFR1		MinCopyNumberOfGene=6.67128408475553	RIBO600+LET2.5	24.54209446	0	No;;;;;;
12	PLASMA	X:47263085	GENOMIC POSITION	REARRANGEMENT	FGFR1	UNKNOWN		PBO+LET2.5	8.31211499	1	Yes;;;;;;
12	PLASMA	5.5444	COPY NUMBER	COPY NUMBER VARIANT	FGFR1		MinCopyNumberOfGene=2.64545082844828	PBO+LET2.5	8.31211499	1	Yes;;;;;;
13	PLASMA	9.6468	COPY NUMBER	COPY NUMBER VARIANT	FGFR1		MinCopyNumberOfGene=3.94574218513689	PBO+LET2.5	5.650924025	1	Yes;;;;;;
14	PLASMA	8.1956	COPY NUMBER	COPY NUMBER VARIANT	FGFR1		MinCopyNumberOfGene=3.44860121577334	PBO+LET2.5	5.552361396	1	Yes;;;;;;
15	PLASMA	12.327	COPY NUMBER	COPY NUMBER VARIANT	FGFR1		MinCopyNumberOfGene=5.32175906030653	PBO+LET2.5	0.032854209	0	No;;;;;;
1	PLASMA	WT			FGFR1			RIBO600+LET2.5	27.76180698	0	No;;;;;;
2	PLASMA	WT			FGFR1			RIBO600+LET2.5	8.31211499	1	Yes;;;;;;
3	PLASMA	WT			FGFR1			PBO+LET2.5	5.486652977	1	No;;;;;;
4	PLASMA	WT			FGFR1			PBO+LET2.5	10.94045175	1	No;;;;;;
5	PLASMA	WT			FGFR1			PBO+LET2.5	27.53182752	0	Yes;;;;;;
6	PLASMA	WT			FGFR1			RIBO600+LET2.5	3.54825462	1	No;;;;;;
7	PLASMA	WT			FGFR1			PBO+LET2.5	9.067761807	1	Yes;;;;;;
8	PLASMA	WT			FGFR1			PBO+LET2.5	22.14373717	0	No;;;;;;
9	PLASMA	WT			FGFR1			RIBO600+LET2.5	2.299794661	1	Yes;;;;;;
10	PLASMA	WT			FGFR1			PBO+LET2.5	19.15400411	1	No;;;;;;
11	PLASMA	WT			FGFR1			RIBO600+LET2.5	27.53182752	0	No;;;;;;
12	PLASMA	WT			FGFR1			RIBO600+LET2.5	27.49897331	0	No;;;;;;
13	PLASMA	WT			FGFR1			PBO+LET2.5	24.67351129	0	No;;;;;;
14	PLASMA	WT			FGFR1			RIBO600+LET2.5	22.66940452	0	Yes;;;;;;
15	PLASMA	WT			FGFR1			PBO+LET2.5	7.195071869	1	No;;;;;;
16	PLASMA	WT			FGFR1			RIBO600+LET2.5	14.75154004	1	Yes;;;;;;
17	PLASMA	WT			FGFR1			RIBO600+LET2.5	25.29774127	1	No;;;;;;
18	PLASMA	WT			FGFR1			RIBO600+LET2.5	12.68172485	0	No;;;;;;
19	PLASMA	WT			FGFR1			PBO+LET2.5	24.18069815	0	No;;;;;;
20	PLASMA	WT			FGFR1			RIBO600+LET2.5	21.88090349	0	No;;;;;;
21	PLASMA	WT			FGFR1			RIBO600+LET2.5	29.60164271	1	Yes;;;;;;
22	PLASMA	WT			FGFR1			RIBO600+LET2.5	24.64065708	1	No;;;;;;
23	PLASMA	WT			FGFR1			RIBO600+LET2.5	27.53182752	0	Yes;;;;;;
24	PLASMA	WT			FGFR1			RIBO600+LET2.5	12.68172485	1	No;;;;;;
25	PLASMA	WT			FGFR1			RIBO600+LET2.5	18.89117043	1	No;;;;;;
26	PLASMA	WT			FGFR1			PBO+LET2.5	24.60780287	1	No;;;;;;
27	PLASMA	WT			FGFR1			PBO+LET2.5	24.77207392	0	Yes;;;;;;
28	PLASMA	WT			FGFR1			RIBO600+LET2.5	18.26694045	0	Yes;;;;;;
29	PLASMA	WT			FGFR1			PBO+LET2.5	21.9137577	0	Yes;;;;;;
30	PLASMA	WT			FGFR1			RIBO600+LET2.5	5.388090349	1	No;;;;;;
31	PLASMA	WT			FGFR1			PBO+LET2.5	14.68583162	1	Yes;;;;;;
32	PLASMA	WT			FGFR1			RIBO600+LET2.5	24.60780287	0	Yes;;;;;;
33	PLASMA	WT			FGFR1			RIBO600+LET2.5	21.9137577	0	Yes;;;;;;
34	PLASMA	WT			FGFR1			RIBO600+LET2.5	21.88090349	0	No;;;;;;
35	PLASMA	WT			FGFR1			PBO+LET2.5	8.804928131	1	Yes;;;;;;
36	PLASMA	WT			FGFR1			PBO+LET2.5	5.848049281	1	No;;;;;;
37	PLASMA	WT			FGFR1			PBO+LET2.5	9.264887064	1	Yes;;;;;;
38	PLASMA	WT			FGFR1			PBO+LET2.5	19.25256674	1	No;;;;;;
39	PLASMA	WT			FGFR1			RIBO600+LET2.5	24.96919918	0	Yes;;;;;;
40	PLASMA	WT			FGFR1			PBO+LET2.5	24.93634497	0	No;;;;;;
41	PLASMA	WT			FGFR1			PBO+LET2.5	22.17659138	0	No;;;;;;
42	PLASMA	WT			FGFR1			RIBO600+LET2.5	21.28952772	0	No;;;;;;
43	PLASMA	WT			FGFR1			PBO+LET2.5	5.453798768	1	No;;;;;;
44	PLASMA	WT			FGFR1			PBO+LET2.5	9.790554415	1	No;;;;;;
45	PLASMA	WT			FGFR1			RIBO600+LET2.5	24.83778234	0	No;;;;;;
46	PLASMA	WT			FGFR1			RIBO600+LET2.5	19.28542094	0	No;;;;;;
47	PLASMA	WT			FGFR1			RIBO600+LET2.5	25.16632444	0	Yes;;;;;;
48	PLASMA	WT			FGFR1			PBO+LET2.5	26.71047228	0	Yes;;;;;;
49	PLASMA	WT			FGFR1			RIBO600+LET2.5	14.58726899	1	Yes;;;;;;
50	PLASMA	WT			FGFR1			RIBO600+LET2.5	7.392197125	1	Yes;;;;;;
51	PLASMA	WT			FGFR1			PBO+LET2.5	12.91170431	1	No;;;;;;
52	PLASMA	WT			FGFR1			RIBO600+LET2.5	9.232032854	0	No;;;;;;
53	PLASMA	WT			FGFR1			PBO+LET2.5	1.642710472	1	No;;;;;;
54	PLASMA	WT			FGFR1			RIBO600+LET2.5	21.28952772	1	Yes;;;;;;
55	PLASMA	WT			FGFR1			RIBO600+LET2.5	27.40041068	0	No;;;;;;
56	PLASMA	WT			FGFR1			RIBO600+LET2.5	27.40041068	0	Yes;;;;;;
57	PLASMA	WT			FGFR1			RIBO600+LET2.5	23.85215606	1	No;;;;;;
58	PLASMA	WT			FGFR1			PBO+LET2.5	9.067761807	1	No;;;;;;
59	PLASMA	WT			FGFR1			RIBO600+LET2.5	24.64065708	0	Yes;;;;;;
60	PLASMA	WT			FGFR1			PBO+LET2.5	14.58726899	1	Yes;;;;;;
61	PLASMA	WT			FGFR1			PBO+LET2.5	7.162217659	1	Yes;;;;;;
62	PLASMA	WT			FGFR1			PBO+LET2.5	12.84599589	1	Yes;;;;;;
63	PLASMA	WT			FGFR1			RIBO600+LET2.5	21.05954825	0	Yes;;;;;;
64	PLASMA	WT			FGFR1			RIBO600+LET2.5	7.195071869	1	Yes;;;;;;
65	PLASMA	WT			FGFR1			RIBO600+LET2.5	9.199178645	1	No;;;;;;
66	PLASMA	WT			FGFR1			PBO+LET2.5	9.166324435	1	Yes;;;;;;
67	PLASMA	WT			FGFR1			PBO+LET2.5	11.10472279	1	Yes;;;;;;
68	PLASMA	WT			FGFR1			RIBO600+LET2.5	3.942505133	1	Yes;;;;;;
69	PLASMA	WT			FGFR1			PBO+LET2.5	1.839835729	1	No;;;;;;
70	PLASMA	WT			FGFR1			RIBO600+LET2.5	11.137577	1	No;;;;;;
71	PLASMA	WT			FGFR1			PBO+LET2.5	3.942505133	1	Yes;;;;;;
72	PLASMA	WT			FGFR1			RIBO600+LET2.5	14.88295688	1	Yes;;;;;;
73	PLASMA	WT			FGFR1			RIBO600+LET2.5	21.94661191	0	No;;;;;;
74	PLASMA	WT			FGFR1			RIBO600+LET2.5	19.25256674	1	Yes;;;;;;
75	PLASMA	WT			FGFR1			RIBO600+LET2.5	24.80492813	0	No;;;;;;
76	PLASMA	WT			FGFR1			RIBO600+LET2.5	10.21765914	1	Yes;;;;;;
77	PLASMA	WT			FGFR1			PBO+LET2.5	5.388090349	1	Yes;;;;;;
78	PLASMA	WT			FGFR1			PBO+LET2.5	16.3613963	1	No;;;;;;
79	PLASMA	WT			FGFR1			RIBO600+LET2.5	22.01232033	0	Yes;;;;;;
80	PLASMA	WT			FGFR1			RIBO600+LET2.5	22.04517454	0	Yes;;;;;;
81	PLASMA	WT			FGFR1			RIBO600+LET2.5	21.97946612	0	No;;;;;;
82	PLASMA	WT			FGFR1			RIBO600+LET2.5	24.77207392	0	Yes;;;;;;
83	PLASMA	WT			FGFR1			PBO+LET2.5	16.03285421	1	Yes;;;;;;
84	PLASMA	WT			FGFR1			RIBO600+LET2.5	13.10882957	0	Yes;;;;;;
85	PLASMA	WT			FGFR1			RIBO600+LET2.5	9.232032854	1	No;;;;;;
86	PLASMA	WT			FGFR1			PBO+LET2.5	1.347022587	1	No;;;;;;
87	PLASMA	WT			FGFR1			RIBO600+LET2.5	16.55852156	0	No;;;;;;
88	PLASMA	WT			FGFR1			RIBO600+LET2.5	27.40041068	0	Yes;;;;;;
89	PLASMA	WT			FGFR1			RIBO600+LET2.5	5.519507187	1	No;;;;;;
90	PLASMA	WT			FGFR1			PBO+LET2.5	24.77207392	0	No;;;;;;
91	PLASMA	WT			FGFR1			RIBO600+LET2.5	24.87063655	0	Yes;;;;;;
92	PLASMA	WT			FGFR1			RIBO600+LET2.5	24.73921971	0	No;;;;;;
93	PLASMA	WT			FGFR1			RIBO600+LET2.5	0.032854209	0	No;;;;;;
94	PLASMA	WT			FGFR1			RIBO600+LET2.5	24.80492813	1	Yes;;;;;;
95	PLASMA	WT			FGFR1			RIBO600+LET2.5	3.252566735	1	Yes;;;;;;
96	PLASMA	WT			FGFR1			RIBO600+LET2.5	19.21971253	1	No;;;;;;
97	PLASMA	WT			FGFR1			RIBO600+LET2.5	21.94661191	0	No;;;;;;
98	PLASMA	WT			FGFR1			RIBO600+LET2.5	22.14373717	0	No;;;;;;
99	PLASMA	WT			FGFR1			PBO+LET2.5	18.72689938	1	Yes;;;;;;
100	PLASMA	WT			FGFR1			PBO+LET2.5	1.872689938	1	No;;;;;;
101	PLASMA	WT			FGFR1			PBO+LET2.5	7.326488706	1	Yes;;;;;;
102	PLASMA	WT			FGFR1			PBO+LET2.5	3.778234086	1	No;;;;;;
103	PLASMA	WT			FGFR1			PBO+LET2.5	7.392197125	1	No;;;;;;
104	PLASMA	WT			FGFR1			RIBO600+LET2.5	7.392197125	1	Yes;;;;;;
105	PLASMA	WT			FGFR1			RIBO600+LET2.5	30.2587269	0	No;;;;;;
106	PLASMA	WT			FGFR1			PBO+LET2.5	27.79466119	0	No;;;;;;
107	PLASMA	WT			FGFR1			RIBO600+LET2.5	27.66324435	0	Yes;;;;;;
108	PLASMA	WT			FGFR1			PBO+LET2.5	1.741273101	1	Yes;;;;;;
109	PLASMA	WT			FGFR1			RIBO600+LET2.5	24.87063655	0	Yes;;;;;;
110	PLASMA	WT			FGFR1			PBO+LET2.5	1.675564682	1	Yes;;;;;;
111	PLASMA	WT			FGFR1			RIBO600+LET2.5	1.642710472	1	No;;;;;;
112	PLASMA	WT			FGFR1			RIBO600+LET2.5	7.195071869	0	Yes;;;;;;
113	PLASMA	WT			FGFR1			RIBO600+LET2.5	24.87063655	0	Yes;;;;;;
114	PLASMA	WT			FGFR1			RIBO600+LET2.5	24.50924025	0	No;;;;;;
115	PLASMA	WT			FGFR1			PBO+LET2.5	5.32238193	0	No;;;;;;
116	PLASMA	WT			FGFR1			PBO+LET2.5	10.87474333	1	No;;;;;;
117	PLASMA	WT			FGFR1			PBO+LET2.5	7.392197125	1	Yes;;;;;;
118	PLASMA	WT			FGFR1			RIBO600+LET2.5	24.83778234	0	Yes;;;;;;
119	PLASMA	WT			FGFR1			RIBO600+LET2.5	22.20944559	0	No;;;;;;
120	PLASMA	WT			FGFR1			RIBO600+LET2.5	22.275154	0	No;;;;;;
121	PLASMA	WT			FGFR1			PBO+LET2.5	14.65297741	1	No;;;;;;
122	PLASMA	WT			FGFR1			RIBO600+LET2.5	23.16221766	0	Yes;;;;;;
123	PLASMA	WT			FGFR1			PBO+LET2.5	7.622176591	1	No;;;;;;
124	PLASMA	WT			FGFR1			RIBO600+LET2.5	24.83778234	0	No;;;;;;
125	PLASMA	WT			FGFR1			RIBO600+LET2.5	23.26078029	0	Yes;;;;;;
126	PLASMA	WT			FGFR1			RIBO600+LET2.5	27.53182752	0	No;;;;;;
127	PLASMA	WT			FGFR1			RIBO600+LET2.5	11.17043121	0	Yes;;;;;;
128	PLASMA	WT			FGFR1			PBO+LET2.5	0.032854209	0	Yes;;;;;;
129	PLASMA	WT			FGFR1			PBO+LET2.5	27.43326489	0	Yes;;;;;;
130	PLASMA	WT			FGFR1			PBO+LET2.5	25.3963039	1	No;;;;;;
131	PLASMA	WT			FGFR1			RIBO600+LET2.5	23.68788501	0	Yes;;;;;;
132	PLASMA	WT			FGFR1			PBO+LET2.5	27.40041068	0	No;;;;;;
133	PLASMA	WT			FGFR1			PBO+LET2.5	15.3100616	1	No;;;;;;
134	PLASMA	WT			FGFR1			PBO+LET2.5	12.84599589	1	No;;;;;;
135	PLASMA	WT			FGFR1			RIBO600+LET2.5	25.0349076	0	No;;;;;;
136	PLASMA	WT			FGFR1			RIBO600+LET2.5	24.77207392	0	No;;;;;;
137	PLASMA	WT			FGFR1			PBO+LET2.5	9.232032854	1	No;;;;;;
138	PLASMA	WT			FGFR1			RIBO600+LET2.5	24.83778234	0	Yes;;;;;;
139	PLASMA	WT			FGFR1			PBO+LET2.5	5.552361396	1	No;;;;;;
140	PLASMA	WT			FGFR1			PBO+LET2.5	1.642710472	1	No;;;;;;
141	PLASMA	WT			FGFR1			PBO+LET2.5	24.60780287	0	No;;;;;;
142	PLASMA	WT			FGFR1			RIBO600+LET2.5	16	1	No;;;;;;
143	PLASMA	WT			FGFR1			PBO+LET2.5	5.388090349	1	No;;;;;;
144	PLASMA	WT			FGFR1			PBO+LET2.5	24.77207392	0	Yes;;;;;;
145	PLASMA	WT			FGFR1			RIBO600+LET2.5	26.11909651	0	No;;;;;;
146	PLASMA	WT			FGFR1			PBO+LET2.5	21.97946612	0	No;;;;;;
147	PLASMA	WT			FGFR1			RIBO600+LET2.5	16.55852156	0	No;;;;;;
148	PLASMA	WT			FGFR1			RIBO600+LET2.5	24.87063655	0	Yes;;;;;;
149	PLASMA	WT			FGFR1			PBO+LET2.5	5.486652977	1	Yes;;;;;;
150	PLASMA	WT			FGFR1			PBO+LET2.5	11.00616016	1	Yes;;;;;;
151	PLASMA	WT			FGFR1			PBO+LET2.5	16.52566735	1	Yes;;;;;;
152	PLASMA	WT			FGFR1			PBO+LET2.5	24.87063655	0	No;;;;;;
153	PLASMA	WT			FGFR1			RIBO600+LET2.5	1.938398357	1	Yes;;;;;;
154	PLASMA	WT			FGFR1			PBO+LET2.5	21.9137577	1	No;;;;;;
155	PLASMA	WT			FGFR1			RIBO600+LET2.5	12.68172485	1	No;;;;;;
156	PLASMA	WT			FGFR1			PBO+LET2.5	23.95071869	1	No;;;;;;
157	PLASMA	WT			FGFR1			RIBO600+LET2.5	24.87063655	0	No;;;;;;
158	PLASMA	WT			FGFR1			RIBO600+LET2.5	1.872689938	1	Yes;;;;;;
159	PLASMA	WT			FGFR1			PBO+LET2.5	0.032854209	0	Yes;;;;;;
160	PLASMA	WT			FGFR1			RIBO600+LET2.5	7.490759754	1	No;;;;;;
161	PLASMA	WT			FGFR1			RIBO600+LET2.5	0.032854209	0	No;;;;;;
162	PLASMA	WT			FGFR1			PBO+LET2.5	16.85420945	1	No;;;;;;
163	PLASMA	WT			FGFR1			PBO+LET2.5	1.544147844	1	Yes;;;;;;
164	PLASMA	WT			FGFR1			PBO+LET2.5	24.73921971	0	No;;;;;;
165	PLASMA	WT			FGFR1			RIBO600+LET2.5	1.675564682	0	Yes;;;;;;
166	PLASMA	WT			FGFR1			PBO+LET2.5	1.642710472	1	Yes;;;;;;
167	PLASMA	WT			FGFR1			PBO+LET2.5	21.9137577	1	No;;;;;;
168	PLASMA	WT			FGFR1			RIBO600+LET2.5	5.486652977	1	Yes;;;;;;
169	PLASMA	WT			FGFR1			RIBO600+LET2.5	26.67761807	0	No;;;;;;
170	PLASMA	WT			FGFR1			PBO+LET2.5	12.91170431	0	Yes;;;;;;
171	PLASMA	WT			FGFR1			RIBO600+LET2.5	20.33675565	1	No;;;;;;
172	PLASMA	WT			FGFR1			RIBO600+LET2.5	22.14373717	1	Yes;;;;;;
173	PLASMA	WT			FGFR1			RIBO600+LET2.5	7.457905544	1	No;;;;;;
174	PLASMA	WT			FGFR1			RIBO600+LET2.5	24.83778234	1	No;;;;;;
175	PLASMA	WT			FGFR1			RIBO600+LET2.5	5.519507187	1	Yes;;;;;;
176	PLASMA	WT			FGFR1			PBO+LET2.5	12.84599589	1	No;;;;;;
177	PLASMA	WT			FGFR1			RIBO600+LET2.5	24.47638604	0	Yes;;;;;;
178	PLASMA	WT			FGFR1			RIBO600+LET2.5	11.36755647	1	Yes;;;;;;
179	PLASMA	WT			FGFR1			RIBO600+LET2.5	19.94250513	1	No;;;;;;
180	PLASMA	WT			FGFR1			PBO+LET2.5	30.39014374	0	No;;;;;;
181	PLASMA	WT			FGFR1			RIBO600+LET2.5	27.59753593	0	Yes;;;;;;
182	PLASMA	WT			FGFR1			PBO+LET2.5	27.72895277	1	No;;;;;;
183	PLASMA	WT			FGFR1			PBO+LET2.5	24.14784394	1	No;;;;;;
184	PLASMA	WT			FGFR1			RIBO600+LET2.5	24.80492813	0	Yes;;;;;;
185	PLASMA	WT			FGFR1			RIBO600+LET2.5	1.905544148	1	No;;;;;;
186	PLASMA	WT			FGFR1			RIBO600+LET2.5	21.97946612	0	Yes;;;;;;
187	PLASMA	WT			FGFR1			RIBO600+LET2.5	2.004106776	1	Yes;;;;;;
188	PLASMA	WT			FGFR1			PBO+LET2.5	14.6201232	1	Yes;;;;;;
189	PLASMA	WT			FGFR1			RIBO600+LET2.5	24.90349076	0	No;;;;;;
190	PLASMA	WT			FGFR1			RIBO600+LET2.5	24.83778234	0	No;;;;;;
191	PLASMA	WT			FGFR1			RIBO600+LET2.5	10.71047228	1	Yes;;;;;;
192	PLASMA	WT			FGFR1			RIBO600+LET2.5	3.088295688	0	No;;;;;;
193	PLASMA	WT			FGFR1			PBO+LET2.5	17.90554415	1	No;;;;;;
194	PLASMA	WT			FGFR1			PBO+LET2.5	0.032854209	0	No;;;;;;
195	PLASMA	WT			FGFR1			PBO+LET2.5	0.032854209	0	No;;;;;;
196	PLASMA	WT			FGFR1			PBO+LET2.5	14.6201232	0	No;;;;;;
197	PLASMA	WT			FGFR1			PBO+LET2.5	7.392197125	0	No;;;;;;
198	PLASMA	WT			FGFR1			PBO+LET2.5	1.971252567	1	No;;;;;;
199	PLASMA	WT			FGFR1			PBO+LET2.5	16.62422998	1	Yes;;;;;;
200	PLASMA	WT			FGFR1			RIBO600+LET2.5	1.872689938	1	No;;;;;;
201	PLASMA	WT			FGFR1			RIBO600+LET2.5	2.102669405	0	Yes;;;;;;
202	PLASMA	WT			FGFR1			RIBO600+LET2.5	3.646817248	1	No;;;;;;
203	PLASMA	WT			FGFR1			RIBO600+LET2.5	22.04517454	0	No;;;;;;
204	PLASMA	WT			FGFR1			PBO+LET2.5	13.04312115	1	Yes;;;;;;
205	PLASMA	WT			FGFR1			PBO+LET2.5	8.377823409	0	Yes;;;;;;
206	PLASMA	WT			FGFR1			RIBO600+LET2.5	5.289527721	0	No;;;;;;
207	PLASMA	WT			FGFR1			RIBO600+LET2.5	0.032854209	0	No;;;;;;
208	PLASMA	WT			FGFR1			RIBO600+LET2.5	11.17043121	1	No;;;;;;
209	PLASMA	WT			FGFR1			RIBO600+LET2.5	21.19096509	0	No;;;;;;
210	PLASMA	WT			FGFR1			PBO+LET2.5	24.90349076	0	No;;;;;;
211	PLASMA	WT			FGFR1			PBO+LET2.5	22.11088296	1	No;;;;;;
212	PLASMA	WT			FGFR1			PBO+LET2.5	1.872689938	1	Yes;;;;;;
213	PLASMA	WT			FGFR1			PBO+LET2.5	22.11088296	0	No;;;;;;
214	PLASMA	WT			FGFR1			PBO+LET2.5	13.24024641	1	Yes;;;;;;
215	PLASMA	WT			FGFR1			RIBO600+LET2.5	20.20533881	0	No;;;;;;
216	PLASMA	WT			FGFR1			RIBO600+LET2.5	21.42094456	0	No;;;;;;
217	PLASMA	WT			FGFR1			PBO+LET2.5	9.002053388	1	No;;;;;;
218	PLASMA	WT			FGFR1			RIBO600+LET2.5	1.478439425	1	Yes;;;;;;
219	PLASMA	WT			FGFR1			RIBO600+LET2.5	20.56673511	0	No;;;;;;
220	PLASMA	WT			FGFR1			PBO+LET2.5	22.11088296	0	Yes;;;;;;
221	PLASMA	WT			FGFR1			PBO+LET2.5	23.52361396	0	No;;;;;;
222	PLASMA	WT			FGFR1			RIBO600+LET2.5	10.67761807	1	No;;;;;;
223	PLASMA	WT			FGFR1			PBO+LET2.5	13.63449692	1	Yes;;;;;;
224	PLASMA	WT			FGFR1			RIBO600+LET2.5	27.49897331	0	No;;;;;;
225	PLASMA	WT			FGFR1			PBO+LET2.5	14.6201232	1	No;;;;;;
226	PLASMA	WT			FGFR1			RIBO600+LET2.5	16.42710472	1	Yes;;;;;;
227	PLASMA	WT			FGFR1			PBO+LET2.5	1.77412731	1	No;;;;;;
228	PLASMA	WT			FGFR1			PBO+LET2.5	3.646817248	1	No;;;;;;
229	PLASMA	WT			FGFR1			PBO+LET2.5	21.9137577	0	No;;;;;;
230	PLASMA	WT			FGFR1			PBO+LET2.5	19.1211499	1	No;;;;;;
231	PLASMA	WT			FGFR1			RIBO600+LET2.5	21.88090349	0	Yes;;;;;;
232	PLASMA	WT			FGFR1			RIBO600+LET2.5	24.60780287	1	Yes;;;;;;
233	PLASMA	WT			FGFR1			RIBO600+LET2.5	24.67351129	0	No;;;;;;
234	PLASMA	WT			FGFR1			RIBO600+LET2.5	10.54620123	1	No;;;;;;
235	PLASMA	WT			FGFR1			PBO+LET2.5	12.71457906	1	Yes;;;;;;
236	PLASMA	WT			FGFR1			PBO+LET2.5	6.932238193	1	Yes;;;;;;
237	PLASMA	WT			FGFR1			PBO+LET2.5	23.68788501	0	No;;;;;;
238	PLASMA	WT			FGFR1			PBO+LET2.5	9.166324435	1	No;;;;;;
239	PLASMA	WT			FGFR1			PBO+LET2.5	21.9137577	1	No;;;;;;
240	PLASMA	WT			FGFR1			PBO+LET2.5	9.429158111	1	Yes;;;;;;
241	PLASMA	WT			FGFR1			PBO+LET2.5	22.50513347	0	Yes;;;;;;
242	PLASMA	WT			FGFR1			PBO+LET2.5	11.03901437	1	No;;;;;;
243	PLASMA	WT			FGFR1			RIBO600+LET2.5	1.708418891	1	No;;;;;;
244	PLASMA	WT			FGFR1			PBO+LET2.5	27.43326489	0	No;;;;;;
245	PLASMA	WT			FGFR1			RIBO600+LET2.5	21.9137577	0	Yes;;;;;;
246	PLASMA	WT			FGFR1			PBO+LET2.5	9.067761807	1	Yes;;;;;;
247	PLASMA	WT			FGFR1			PBO+LET2.5	14.12731006	1	No;;;;;;
248	PLASMA	WT			FGFR1			RIBO600+LET2.5	30.19301848	0	Yes;;;;;;
249	PLASMA	WT			FGFR1			RIBO600+LET2.5	9.297741273	1	No;;;;;;
250	PLASMA	WT			FGFR1			PBO+LET2.5	9.232032854	1	Yes;;;;;;
251	PLASMA	WT			FGFR1			PBO+LET2.5	21.45379877	0	No;;;;;;
252	PLASMA	WT			FGFR1			PBO+LET2.5	24.83778234	1	Yes;;;;;;
253	PLASMA	WT			FGFR1			PBO+LET2.5	19.25256674	1	Yes;;;;;;
254	PLASMA	WT			FGFR1			PBO+LET2.5	27.26899384	1	Yes;;;;;;
255	PLASMA	WT			FGFR1			RIBO600+LET2.5	11.89322382	0	Yes;;;;;;
256	PLASMA	WT			FGFR1			PBO+LET2.5	1.77412731	1	Yes;;;;;;
257	PLASMA	WT			FGFR1			PBO+LET2.5	13.5687885	1	No;;;;;;
258	PLASMA	WT			FGFR1			PBO+LET2.5	15.96714579	1	No;;;;;;
259	PLASMA	WT			FGFR1			PBO+LET2.5	5.519507187	1	No;;;;;;
260	PLASMA	WT			FGFR1			PBO+LET2.5	16.42710472	1	Yes;;;;;;
261	PLASMA	WT			FGFR1			RIBO600+LET2.5	21.35523614	0	No;;;;;;
262	PLASMA	WT			FGFR1			PBO+LET2.5	24.67351129	1	No;;;;;;
263	PLASMA	WT			FGFR1			PBO+LET2.5	21.88090349	1	No;;;;;;
264	PLASMA	WT			FGFR1			PBO+LET2.5	7.293634497	1	No;;;;;;
265	PLASMA	WT			FGFR1			PBO+LET2.5	2.069815195	1	Yes;;;;;;
266	PLASMA	WT			FGFR1			RIBO600+LET2.5	1.511293634	0	No;;;;;;
267	PLASMA	WT			FGFR1			PBO+LET2.5	14.52156057	1	Yes;;;;;;
268	PLASMA	WT			FGFR1			PBO+LET2.5	5.716632444	1	Yes;;;;;;
269	PLASMA	WT			FGFR1			RIBO600+LET2.5	21.28952772	1	Yes;;;;;;
270	PLASMA	WT			FGFR1			RIBO600+LET2.5	17.77412731	1	Yes;;;;;;
271	PLASMA	WT			FGFR1			RIBO600+LET2.5	5.552361396	1	Yes;;;;;;
272	PLASMA	WT			FGFR1			PBO+LET2.5	24.64065708	0	No;;;;;;
273	PLASMA	WT			FGFR1			PBO+LET2.5	5.552361396	1	No;;;;;;
274	PLASMA	WT			FGFR1			PBO+LET2.5	7.425051335	0	No;;;;;;
275	PLASMA	WT			FGFR1			RIBO600+LET2.5	11.07186858	1	No;;;;;;
276	PLASMA	WT			FGFR1			RIBO600+LET2.5	27.63039014	1	Yes;;;;;;
277	PLASMA	WT			FGFR1			RIBO600+LET2.5	11.07186858	1	No;;;;;;
278	PLASMA	WT			FGFR1			PBO+LET2.5	23.9835729	0	Yes;;;;;;
279	PLASMA	WT			FGFR1			RIBO600+LET2.5	10.64476386	1	Yes;;;;;;
280	PLASMA	WT			FGFR1			RIBO600+LET2.5	22.47227926	1	Yes;;;;;;
281	PLASMA	WT			FGFR1			PBO+LET2.5	1.872689938	1	No;;;;;;
282	PLASMA	WT			FGFR1			PBO+LET2.5	20.79671458	0	No;;;;;;
283	PLASMA	WT			FGFR1			RIBO600+LET2.5	19.15400411	1	No;;;;;;
284	PLASMA	WT			FGFR1			PBO+LET2.5	20.30390144	1	No;;;;;;
285	PLASMA	WT			FGFR1			PBO+LET2.5	15.17864476	1	No;;;;;;
286	PLASMA	WT			FGFR1			RIBO600+LET2.5	22.40657084	1	No;;;;;;
287	PLASMA	WT			FGFR1			PBO+LET2.5	11.23613963	0	No;;;;;;
288	PLASMA	WT			FGFR1			RIBO600+LET2.5	9.264887064	0	No;;;;;;
289	PLASMA	WT			FGFR1			PBO+LET2.5	26.48049281	0	Yes;;;;;;
290	PLASMA	WT			FGFR1			RIBO600+LET2.5	5.388090349	1	Yes;;;;;;
291	PLASMA	WT			FGFR1			PBO+LET2.5	7.753593429	1	Yes;;;;;;
292	PLASMA	WT			FGFR1			RIBO600+LET2.5	11.03901437	0	No;;;;;;
293	PLASMA	WT			FGFR1			RIBO600+LET2.5	22.20944559	1	No;;;;;;
294	PLASMA	WT			FGFR1			PBO+LET2.5	3.515400411	1	Yes;;;;;;
295	PLASMA	WT			FGFR1			RIBO600+LET2.5	27.69609856	0	No;;;;;;
296	PLASMA	WT			FGFR1			PBO+LET2.5	1.80698152	1	Yes;;;;;;
297	PLASMA	WT			FGFR1			PBO+LET2.5	20.99383984	1	No;;;;;;
298	PLASMA	WT			FGFR1			RIBO600+LET2.5	1.708418891	0	No;;;;;;
299	PLASMA	WT			FGFR1			RIBO600+LET2.5	9.100616016	0	Yes;;;;;;
300	PLASMA	WT			FGFR1			RIBO600+LET2.5	7.819301848	1	Yes;;;;;;
301	PLASMA	WT			FGFR1			RIBO600+LET2.5	28.05749487	0	Yes;;;;;;
302	PLASMA	WT			FGFR1			RIBO600+LET2.5	1.675564682	0	No;;;;;;
303	PLASMA	WT			FGFR1			PBO+LET2.5	27.40041068	0	Yes;;;;;;
304	PLASMA	WT			FGFR1			RIBO600+LET2.5	15.37577002	1	Yes;;;;;;
305	PLASMA	WT			FGFR1			PBO+LET2.5	27.79466119	0	No;;;;;;
306	PLASMA	WT			FGFR1			RIBO600+LET2.5	24.67351129	0	No;;;;;;
307	PLASMA	WT			FGFR1			RIBO600+LET2.5	24.21355236	0	No;;;;;;
308	PLASMA	WT			FGFR1			PBO+LET2.5	2.069815195	1	No;;;;;;
309	PLASMA	WT			FGFR1			RIBO600+LET2.5	2.168377823	0	No;;;;;;
310	PLASMA	WT			FGFR1			PBO+LET2.5	3.712525667	1	Yes;;;;;;
311	PLASMA	WT			FGFR1			PBO+LET2.5	12.84599589	1	Yes;;;;;;
312	PLASMA	WT			FGFR1			RIBO600+LET2.5	24.87063655	0	No;;;;;;
313	PLASMA	WT			FGFR1			PBO+LET2.5	9.232032854	1	No;;;;;;
314	PLASMA	WT			FGFR1			PBO+LET2.5	27.4661191	0	Yes;;;;;;
315	PLASMA	WT			FGFR1			RIBO600+LET2.5	3.646817248	0	Yes;;;;;;
316	PLASMA	WT			FGFR1			PBO+LET2.5	11.137577	1	Yes;;;;;;
317	PLASMA	WT			FGFR1			RIBO600+LET2.5	21.65092402	0	No;;;;;;
318	PLASMA	WT			FGFR1			PBO+LET2.5	14.78439425	0	Yes;;;;;;
319	PLASMA	WT			FGFR1			PBO+LET2.5	9.757700205	1	Yes;;;;;;
320	PLASMA	WT			FGFR1			RIBO600+LET2.5	20.30390144	0	No;;;;;;
321	PLASMA	WT			FGFR1			RIBO600+LET2.5	24.83778234	1	Yes;;;;;;
322	PLASMA	WT			FGFR1			RIBO600+LET2.5	3.712525667	0	Yes;;;;;;
323	PLASMA	WT			FGFR1			PBO+LET2.5	23.06365503	0	No;;;;;;
324	PLASMA	WT			FGFR1			RIBO600+LET2.5	21.15811088	0	No;;;;;;
325	PLASMA	WT			FGFR1			PBO+LET2.5	14.65297741	1	No;;;;;;
326	PLASMA	WT			FGFR1			PBO+LET2.5	19.18685832	1	No;;;;;;
327	PLASMA	WT			FGFR1			RIBO600+LET2.5	30.91581109	1	No;;;;;;
328	PLASMA	WT			FGFR1			PBO+LET2.5	7.195071869	1	No;;;;;;
329	PLASMA	WT			FGFR1			PBO+LET2.5	5.388090349	0	Yes;;;;;;
330	PLASMA	WT			FGFR1			RIBO600+LET2.5	24.04928131	0	No;;;;;;
331	PLASMA	WT			FGFR1			RIBO600+LET2.5	5.32238193	1	No;;;;;;
332	PLASMA	WT			FGFR1			PBO+LET2.5	0.032854209	0	Yes;;;;;;
333	PLASMA	WT			FGFR1			RIBO600+LET2.5	6.078028747	0	Yes;;;;;;
334	PLASMA	WT			FGFR1			PBO+LET2.5	29.37166324	0	No;;;;;;
335	PLASMA	WT			FGFR1			PBO+LET2.5	5.420944559	1	Yes;;;;;;
336	PLASMA	WT			FGFR1			PBO+LET2.5	7.227926078	1	Yes;;;;;;
337	PLASMA	WT			FGFR1			PBO+LET2.5	24.67351129	0	No;;;;;;
338	PLASMA	WT			FGFR1			PBO+LET2.5	26.54620123	0	No;;;;;;
339	PLASMA	WT			FGFR1			PBO+LET2.5	0.032854209	0	No;;;;;;
340	PLASMA	WT			FGFR1			RIBO600+LET2.5	12.74743326	0	No;;;;;;
341	PLASMA	WT			FGFR1			PBO+LET2.5	6.932238193	1	Yes;;;;;;
342	PLASMA	WT			FGFR1			PBO+LET2.5	7.09650924	1	No;;;;;;
343	PLASMA	WT			FGFR1			RIBO600+LET2.5	27.8275154	0	Yes;;;;;;
344	PLASMA	WT			FGFR1			PBO+LET2.5	7.359342916	0	No;;;;;;
345	PLASMA	WT			FGFR1			PBO+LET2.5	1.675564682	1	Yes;;;;;;
346	PLASMA	WT			FGFR1			RIBO600+LET2.5	21.9137577	0	No;;;;;;
347	PLASMA	WT			FGFR1			RIBO600+LET2.5	30.2587269	1	No;;;;;;
348	PLASMA	WT			FGFR1			RIBO600+LET2.5	0.032854209	0	No;;;;;;
349	PLASMA	WT			FGFR1			PBO+LET2.5	1.281314168	1	No;;;;;;
350	PLASMA	WT			FGFR1			RIBO600+LET2.5	7.655030801	1	Yes;;;;;;
351	PLASMA	WT			FGFR1			RIBO600+LET2.5	13.01026694	1	No;;;;;;
352	PLASMA	WT			FGFR1			RIBO600+LET2.5	3.613963039	0	Yes;;;;;;
353	PLASMA	WT			FGFR1			PBO+LET2.5	0.032854209	0	No;;;;;;
354	PLASMA	WT			FGFR1			RIBO600+LET2.5	22.17659138	0	No;;;;;;
355	PLASMA	WT			FGFR1			RIBO600+LET2.5	8.213552361	1	Yes;;;;;;
356	PLASMA	WT			FGFR1			PBO+LET2.5	12.15605749	0	No;;;;;;
357	PLASMA	WT			FGFR1			PBO+LET2.5	5.519507187	1	Yes;;;;;;
358	PLASMA	WT			FGFR1			RIBO600+LET2.5	10.94045175	1	No;;;;;;
359	PLASMA	WT			FGFR1			PBO+LET2.5	16.45995893	1	Yes;;;;;;
360	PLASMA	WT			FGFR1			PBO+LET2.5	5.486652977	1	No;;;;;;
361	PLASMA	WT			FGFR1			PBO+LET2.5	9.166324435	0	Yes;;;;;;
362	PLASMA	WT			FGFR1			RIBO600+LET2.5	31.77002053	0	No;;;;;;
363	PLASMA	WT			FGFR1			RIBO600+LET2.5	1.741273101	1	No;;;;;;
364	PLASMA	WT			FGFR1			PBO+LET2.5	3.416837782	1	Yes;;;;;;
365	PLASMA	WT			FGFR1			PBO+LET2.5	11.10472279	1	No;;;;;;
366	PLASMA	WT			FGFR1			PBO+LET2.5	14.39014374	1	No;;;;;;
367	PLASMA	WT			FGFR1			PBO+LET2.5	16.72279261	1	Yes;;;;;;
368	PLASMA	WT			FGFR1			RIBO600+LET2.5	21.88090349	0	Yes;;;;;;
369	PLASMA	WT			FGFR1			RIBO600+LET2.5	19.64681725	1	Yes;;;;;;
370	PLASMA	WT			FGFR1			PBO+LET2.5	5.552361396	1	No;;;;;;
371	PLASMA	WT			FGFR1			RIBO600+LET2.5	29.70020534	0	No;;;;;;
372	PLASMA	WT			FGFR1			PBO+LET2.5	14.98151951	1	No;;;;;;
373	PLASMA	WT			FGFR1			PBO+LET2.5	13.04312115	1	Yes;;;;;;
374	PLASMA	WT			FGFR1			RIBO600+LET2.5	26.31622177	0	No;;;;;;
375	PLASMA	WT			FGFR1			PBO+LET2.5	1.872689938	1	Yes;;;;;;
376	PLASMA	WT			FGFR1			PBO+LET2.5	25.62628337	0	No;;;;;;
377	PLASMA	WT			FGFR1			PBO+LET2.5	25.88911704	0	No;;;;;;
378	PLASMA	WT			FGFR1			RIBO600+LET2.5	15.01437372	1	Yes;;;;;;
379	PLASMA	WT			FGFR1			PBO+LET2.5	13.37166324	1	No;;;;;;
380	PLASMA	WT			FGFR1			PBO+LET2.5	22.20944559	0	No;;;;;;
381	PLASMA	WT			FGFR1			RIBO600+LET2.5	14.6201232	1	Yes;;;;;;
382	PLASMA	WT			FGFR1			PBO+LET2.5	12.94455852	1	No;;;;;;
383	PLASMA	WT			FGFR1			PBO+LET2.5	7.293634497	0	No;;;;;;
384	PLASMA	WT			FGFR1			PBO+LET2.5	3.252566735	1	Yes;;;;;;
385	PLASMA	WT			FGFR1			PBO+LET2.5	19.54825462	1	Yes;;;;;;
386	PLASMA	WT			FGFR1			RIBO600+LET2.5	0.919917864	1	No;;;;;;
387	PLASMA	WT			FGFR1			RIBO600+LET2.5	0.032854209	0	No;;;;;;
388	PLASMA	WT			FGFR1			RIBO600+LET2.5	30.22587269	0	Yes;;;;;;
389	PLASMA	WT			FGFR1			RIBO600+LET2.5	1.80698152	1	No;;;;;;
390	PLASMA	WT			FGFR1			RIBO600+LET2.5	22.14373717	1	Yes;;;;;;
391	PLASMA	WT			FGFR1			RIBO600+LET2.5	14.68583162	0	No;;;;;;
392	PLASMA	WT			FGFR1			PBO+LET2.5	5.552361396	1	Yes;;;;;;
393	PLASMA	WT			FGFR1			PBO+LET2.5	10.11909651	1	No;;;;;;
394	PLASMA	WT			FGFR1			PBO+LET2.5	27.56468172	0	No;;;;;;
395	PLASMA	WT			FGFR1			PBO+LET2.5	26.02053388	1	No;;;;;;
396	PLASMA	WT			FGFR1			PBO+LET2.5	22.34086242	0	No;;;;;;
397	PLASMA	WT			FGFR1			RIBO600+LET2.5	9.166324435	0	No;;;;;;
398	PLASMA	WT			FGFR1			RIBO600+LET2.5	11.4661191	1	Yes;;;;;;
399	PLASMA	WT			FGFR1			PBO+LET2.5	24.80492813	0	No;;;;;;
400	PLASMA	WT			FGFR1			PBO+LET2.5	1.642710472	1	No;;;;;;
401	PLASMA	WT			FGFR1			PBO+LET2.5	22.07802875	1	No;;;;;;
402	PLASMA	WT			FGFR1			RIBO600+LET2.5	17.18275154	1	Yes;;;;;;
403	PLASMA	WT			FGFR1			RIBO600+LET2.5	1.80698152	1	Yes;;;;;;
404	PLASMA	WT			FGFR1			PBO+LET2.5	1.642710472	1	Yes;;;;;;
405	PLASMA	WT			FGFR1			PBO+LET2.5	30.22587269	0	No;;;;;;
406	PLASMA	WT			FGFR1			RIBO600+LET2.5	2.694045175	1	No;;;;;;
407	PLASMA	WT			FGFR1			PBO+LET2.5	1.708418891	1	Yes;;;;;;
408	PLASMA	WT			FGFR1			PBO+LET2.5	5.420944559	1	Yes;;;;;;
409	PLASMA	WT			FGFR1			PBO+LET2.5	1.839835729	1	Yes;;;;;;
410	PLASMA	WT			FGFR1			RIBO600+LET2.5	1.445585216	0	Yes;;;;;;
411	PLASMA	WT			FGFR1			RIBO600+LET2.5	13.07597536	1	No;;;;;;
412	PLASMA	WT			FGFR1			RIBO600+LET2.5	7.359342916	1	No;;;;;;
