# Supplementary material for: Aberrant FGFR signaling mediates resistance to CDK4/6 inhibitors in ER+ breast cancer
Source: Nat Commun. 2019 Mar 26;10:1373. doi: 10.1038/s41467-019-09068-2 (PMC6435685; doi:10.1038/s41467-019-09068-2)
Supplement: Supplementary file 8 — Supplementary Data 5 [file 41467_2019_9068_MOESM8_ESM.xlsx]

## Sheet: RNAseq CAMA1
	Cama1 no FGF#1	Cama1 no FGF#2	Cama1 no FGF#3	Cama1 FGF#1	Cama1 FGF#2	Cama1 FGF#3	Cama1 FGF Ful Pal#1	Cama1 FGF Ful Pal#2	Cama1 FGF Ful Pal#3	Cama1 FGF Ful Pal Luc#1	Cama1 FGF Ful Pal Luc#2	Cama1 FGF Ful Pal Luc#3
Feature	170-LF-16_S16	170-LF-17_S17	170-LF-18_S1	170-LF-1_S1	170-LF-2_S2	170-LF-3_S3	170-LF-10_S10	170-LF-11_S11	170-LF-12_S12	170-LF-13_S13	170-LF-14_S14	170-LF-15_S15
ENSG00000000003|TSPAN6|protein_coding	2365	2257	3208	1361	1867	1731	2160	1894	1680	2171	2516	1843
ENSG00000000005|TNMD|protein_coding	2	3	0	0	0	0	0	2	5	1	1	3
ENSG00000000419|DPM1|protein_coding	5289	5451	7562	3842	4906	4569	5078	4823	3868	4678	4634	3337
ENSG00000000457|SCYL3|protein_coding	1277	1101	1607	748	908	856	1015	1076	964	1327	1606	1304
ENSG00000000460|C1orf112|protein_coding	1671	1473	2019	903	1221	1297	1257	1119	1105	1203	1444	1026
ENSG00000000938|FGR|protein_coding	1	0	6	0	1	1	3	0	4	3	2	1
ENSG00000000971|CFH|protein_coding	3	4	12	3	5	3	12	14	4	23	10	1
ENSG00000001036|FUCA2|protein_coding	4050	4149	5554	2688	3494	3276	3529	3110	2834	3427	3862	3032
ENSG00000001084|GCLC|protein_coding	4216	4242	5644	2628	3324	3033	3471	3088	2398	3427	3330	2443
ENSG00000001167|NFYA|protein_coding	1995	1797	2539	1490	1899	1752	1950	1717	1701	1845	2428	1749
ENSG00000001460|STPG1|protein_coding	323	253	429	133	189	175	223	165	179	309	359	285
ENSG00000001461|NIPAL3|protein_coding	1169	956	1345	535	685	589	803	685	564	920	1194	880
ENSG00000001497|LAS1L|protein_coding	2191	2315	3359	1489	2057	1997	1725	1470	1062	1660	1686	1408
ENSG00000001561|ENPP4|protein_coding	728	729	856	354	479	439	458	388	432	573	716	460
ENSG00000001617|SEMA3F|protein_coding	2834	2456	3585	515	789	642	608	551	480	2094	2592	2312
ENSG00000001626|CFTR|protein_coding	18	16	35	10	14	6	13	3	20	41	52	70
ENSG00000001629|ANKIB1|protein_coding	9699	8816	12129	5857	7486	7154	7697	7293	6922	7820	9848	7248
ENSG00000001630|CYP51A1|protein_coding	1447	1429	2016	991	1510	1242	1320	1213	982	1054	1195	865
ENSG00000001631|KRIT1|protein_coding	5781	5277	7226	3010	3780	3667	4023	4008	4249	5041	6708	5120
ENSG00000002016|RAD52|protein_coding	1112	1137	1395	593	828	829	827	826	937	1144	1513	1174
ENSG00000002079|MYH16|unitary_pseudogene	109	74	120	46	52	51	73	77	93	178	188	136
ENSG00000002330|BAD|protein_coding	1731	1746	2591	851	1289	1053	1162	904	865	1320	1689	1251
ENSG00000002549|LAP3|protein_coding	3702	3596	4954	2434	3475	3212	3080	2565	1899	2689	2652	1945
ENSG00000002586|CD99|protein_coding	887	801	1178	435	689	604	636	525	480	741	916	676
ENSG00000002587|HS3ST1|protein_coding	0	0	0	0	0	0	0	0	0	0	0	0
ENSG00000002726|AOC1|protein_coding	15	7	15	3	6	13	3	9	1	6	9	9
ENSG00000002745|WNT16|protein_coding	49	39	50	37	67	56	15	19	12	16	18	12
ENSG00000002746|HECW1|protein_coding	3	0	3	0	4	4	1	0	3	2	0	1
ENSG00000002822|MAD1L1|protein_coding	2167	2175	3208	1161	1719	1509	1166	1167	1014	1504	1709	1420
ENSG00000002834|LASP1|protein_coding	4208	4110	5966	2962	4255	3828	4084	3492	2360	3410	3003	2510
ENSG00000002919|SNX11|protein_coding	1225	1117	1646	851	1096	962	1148	961	821	1201	1266	955
ENSG00000002933|TMEM176A|protein_coding	3	2	3	2	0	0	3	6	3	2	3	1
ENSG00000003056|M6PR|protein_coding	6907	7047	9327	4771	6461	6017	6016	5244	4426	5657	5982	4611
ENSG00000003096|KLHL13|protein_coding	392	309	445	129	214	201	191	186	222	308	406	234
ENSG00000003137|CYP26B1|protein_coding	81	56	108	43	57	50	49	49	52	49	65	50
ENSG00000003147|ICA1|protein_coding	1143	1145	1505	694	925	817	977	1009	999	1166	1423	1114
ENSG00000003249|DBNDD1|protein_coding	3622	3546	5122	2500	3537	3032	2773	2249	2143	2540	2808	2433
ENSG00000003393|ALS2|protein_coding	2366	2309	3176	1651	2192	2011	2524	2364	2171	2182	2604	1957
ENSG00000003400|CASP10|protein_coding	13	16	19	15	12	7	14	16	12	14	11	3
ENSG00000003402|CFLAR|protein_coding	2390	2188	3175	1538	1998	1967	2307	2148	1881	2538	2565	2066
ENSG00000003436|TFPI|protein_coding	1579	1517	2007	1367	1777	1757	3195	3042	3119	2515	2814	2148
ENSG00000003509|NDUFAF7|protein_coding	2423	2412	3192	1553	2030	1839	2065	1926	1838	2170	2564	1746
ENSG00000003756|RBM5|protein_coding	4546	4301	5888	2346	3151	3022	3558	3494	3403	4547	5637	4299
ENSG00000003987|MTMR7|protein_coding	381	327	389	181	220	161	233	246	241	304	392	360
ENSG00000003989|SLC7A2|protein_coding	8129	7252	9288	3744	4897	4622	4990	4656	4292	5069	6562	4607
ENSG00000004059|ARF5|protein_coding	8291	8105	12073	4775	6919	6087	6281	5051	4548	6958	7908	6438
ENSG00000004139|SARM1|protein_coding	305	257	395	140	227	182	238	271	220	300	375	308
ENSG00000004142|POLDIP2|protein_coding	9089	8798	12782	5338	7685	6920	6537	5143	4029	6774	7067	5617
ENSG00000004399|PLXND1|protein_coding	1194	1051	1583	818	1263	1072	690	655	562	581	738	668
ENSG00000004455|AK2|protein_coding	7671	7736	10914	5459	7506	6709	6747	5762	4742	5828	6505	4978
ENSG00000004468|CD38|protein_coding	0	0	4	0	0	0	0	0	0	1	0	2
ENSG00000004478|FKBP4|protein_coding	31639	30854	44254	20428	28442	25779	23796	19721	16091	21983	25075	19280
ENSG00000004487|KDM1A|protein_coding	9219	8554	12051	5301	6937	6708	6213	5550	4456	6135	7126	5332
ENSG00000004534|RBM6|protein_coding	4384	4063	5489	2511	3338	3215	3386	3638	3456	4068	4677	3480
ENSG00000004660|CAMKK1|protein_coding	483	518	802	545	841	725	640	653	616	298	351	285
ENSG00000004700|RECQL|protein_coding	3804	3580	4906	2045	2881	2616	2387	2244	1960	2662	3286	2314
ENSG00000004766|VPS50|protein_coding	2818	2819	3724	1577	2208	2023	2456	2427	2435	3113	4052	2892
ENSG00000004776|HSPB6|protein_coding	12	8	8	3	5	9	7	7	5	12	9	12
ENSG00000004777|ARHGAP33|protein_coding	384	377	537	140	201	147	149	142	152	356	357	320
ENSG00000004779|NDUFAB1|protein_coding	8794	8623	12750	6123	8561	6810	8684	7130	5915	7698	8310	5666
ENSG00000004799|PDK4|protein_coding	26	20	44	27	36	35	57	43	247	41	99	69
ENSG00000004809|SLC22A16|protein_coding	1	0	0	0	1	1	0	0	0	0	0	0
ENSG00000004838|ZMYND10|protein_coding	53	48	66	30	36	30	30	36	45	53	52	56
ENSG00000004846|ABCB5|protein_coding	1	0	0	0	0	1	0	0	3	0	1	0
ENSG00000004848|ARX|protein_coding	36	24	53	31	30	19	26	34	11	20	12	11
ENSG00000004864|SLC25A13|protein_coding	6324	6067	8226	4113	5468	5091	5385	4720	4726	4688	5685	4412
ENSG00000004866|ST7|protein_coding	713	645	972	495	633	582	587	492	443	602	512	393
ENSG00000004897|CDC27|protein_coding	6978	6939	9004	3969	5147	5058	5683	5195	4097	6199	6549	4823
ENSG00000004939|SLC4A1|protein_coding	4	0	11	4	1	3	0	3	1	2	6	4
ENSG00000004948|CALCR|protein_coding	175	119	134	59	95	100	74	92	70	140	115	103
ENSG00000004961|HCCS|protein_coding	863	958	1267	707	898	868	786	734	581	695	598	522
ENSG00000004975|DVL2|protein_coding	4328	4175	5946	2266	3336	2871	2287	2092	1671	2926	3050	2703
ENSG00000005001|PRSS22|protein_coding	661	629	855	384	616	518	463	451	357	629	730	589
ENSG00000005007|UPF1|protein_coding	8072	7898	11020	4599	6973	6256	5059	4661	3727	5258	6042	5141
ENSG00000005020|SKAP2|protein_coding	1688	1634	2038	919	1209	1086	1390	1188	1103	1426	1845	1251
ENSG00000005022|SLC25A5|protein_coding	38928	38282	55862	26909	37140	33253	33848	26596	22225	31723	32493	24983
ENSG00000005059|MCUB|protein_coding	1319	1341	1914	817	1157	1004	1074	972	958	1052	1471	968
ENSG00000005073|HOXA11|protein_coding	33	37	61	40	52	49	27	16	29	20	18	12
ENSG00000005075|POLR2J|protein_coding	3703	3807	5588	2218	3041	2702	2878	2223	1793	3040	3148	2595
ENSG00000005100|DHX33|protein_coding	1795	1501	2245	1407	1766	1642	1555	1460	1300	1107	1347	1066
ENSG00000005102|MEOX1|protein_coding	0	1	3	1	2	0	2	5	2	1	0	2
ENSG00000005108|THSD7A|protein_coding	8	14	12	1	4	1	6	10	11	9	18	19
ENSG00000005156|LIG3|protein_coding	3512	3262	4674	2277	3115	2876	2639	2263	2239	2574	3115	2497
ENSG00000005175|RPAP3|protein_coding	4564	4423	5986	3097	4109	3829	3890	3789	3389	3433	3522	2510
ENSG00000005187|ACSM3|protein_coding	223	217	321	96	187	159	181	135	164	202	328	233
ENSG00000005189|AC004381.6|protein_coding	2179	1945	2871	1154	1515	1431	1065	1091	831	1377	1552	1192
ENSG00000005194|CIAPIN1|protein_coding	3672	3415	4880	2252	3037	2846	2654	2226	1738	2699	2592	1958
ENSG00000005206|SPPL2B|protein_coding	2021	1943	2808	962	1428	1261	1251	1235	1288	1789	2058	1727
ENSG00000005238|FAM214B|protein_coding	177	207	299	106	124	114	204	183	209	318	346	244
ENSG00000005243|COPZ2|protein_coding	110	104	154	53	90	72	81	70	82	140	150	108
ENSG00000005249|PRKAR2B|protein_coding	997	1002	1381	854	1106	1049	1241	1136	748	853	961	690
ENSG00000005302|MSL3|protein_coding	1100	1142	1521	793	1035	1030	1031	943	878	908	1003	771
ENSG00000005339|CREBBP|protein_coding	3404	2836	4087	1782	2332	2249	2544	2419	2222	2862	3256	2706
ENSG00000005379|TSPOAP1|protein_coding	1	3	7	5	1	0	2	0	1	5	3	2
ENSG00000005381|MPO|protein_coding	0	0	0	1	0	1	1	0	4	1	0	0
ENSG00000005421|PON1|protein_coding	5	6	16	6	12	2	3	5	17	14	12	13
ENSG00000005436|GCFC2|protein_coding	1582	1501	2104	1070	1491	1421	1331	1131	1064	1103	1375	1003
ENSG00000005448|WDR54|protein_coding	1605	1420	2363	872	1230	1136	1178	876	855	1298	1633	1337
ENSG00000005469|CROT|protein_coding	1793	1517	2210	1372	1893	1757	2480	2398	2128	1819	1751	1327
ENSG00000005471|ABCB4|protein_coding	139	106	151	42	74	49	98	81	80	160	265	180
ENSG00000005483|KMT2E|protein_coding	2695	2077	3064	1179	1446	1376	1769	1897	1973	2530	3229	2607
ENSG00000005486|RHBDD2|protein_coding	3281	3112	4751	1994	2987	2570	3186	2591	2123	2893	3056	2480
ENSG00000005513|SOX8|protein_coding	4	5	13	35	37	43	30	39	34	6	12	10
ENSG00000005700|IBTK|protein_coding	6224	5769	7880	3596	4634	4431	4611	4470	4090	4608	5427	3995
ENSG00000005801|ZNF195|protein_coding	2058	1840	2498	1306	1741	1634	1668	1706	1602	1644	1841	1508
ENSG00000005810|MYCBP2|protein_coding	3349	2942	3888	1784	2074	2086	2439	2395	2258	2552	3293	2512
ENSG00000005812|FBXL3|protein_coding	2417	2345	3060	1341	1814	1639	1766	1663	1421	2063	2135	1487
ENSG00000005844|ITGAL|protein_coding	1	5	35	6	3	7	6	13	4	4	8	6
ENSG00000005882|PDK2|protein_coding	502	443	665	263	401	365	349	251	299	426	513	461
ENSG00000005884|ITGA3|protein_coding	3558	3418	4896	4649	6803	5970	6095	5276	5457	2825	3261	2933
ENSG00000005889|ZFX|protein_coding	4227	3870	5184	2318	3069	2961	3051	2865	2501	3111	3629	2711
ENSG00000005893|LAMP2|protein_coding	11259	10991	15275	7691	9923	9262	10734	10016	7822	10011	10669	7760
ENSG00000005961|ITGA2B|protein_coding	749	610	920	227	344	261	192	173	282	257	669	508
ENSG00000005981|ASB4|protein_coding	0	0	0	2	3	1	4	3	13	0	3	1
ENSG00000006007|GDE1|protein_coding	10042	10036	13927	5349	7061	6595	7313	6390	4589	8674	8255	6266
ENSG00000006015|C19orf60|protein_coding	1537	1512	2223	877	1372	1003	1128	1012	958	1402	1688	1272
ENSG00000006016|CRLF1|protein_coding	802	684	1073	458	705	608	477	505	628	557	942	760
ENSG00000006025|OSBPL7|protein_coding	1317	1215	1659	547	863	754	946	798	833	1267	1447	1266
ENSG00000006042|TMEM98|protein_coding	25	12	50	20	45	44	34	19	19	13	36	24
ENSG00000006047|YBX2|protein_coding	2246	1904	3011	1046	1373	1244	1176	1121	1163	1858	2561	2043
ENSG00000006059|KRT33A|protein_coding	0	0	0	1	0	0	4	0	0	0	0	0
ENSG00000006062|MAP3K14|protein_coding	569	631	923	1500	2268	1845	2217	1837	1338	490	458	405
ENSG00000006071|ABCC8|protein_coding	155	134	172	68	109	79	62	84	86	117	108	106
ENSG00000006116|CACNG3|protein_coding	0	0	0	0	0	0	0	0	0	0	0	0
ENSG00000006118|TMEM132A|protein_coding	6631	6474	9284	2758	4411	3589	3237	3012	2834	4638	6263	5218
ENSG00000006125|AP2B1|protein_coding	3960	3516	4963	2431	3120	3019	3475	2965	2729	3279	4358	3042
ENSG00000006128|TAC1|protein_coding	0	0	1	1	0	0	2	2	2	1	0	1
ENSG00000006194|ZNF263|protein_coding	2612	2506	3328	1851	2506	2150	2050	1851	1815	1715	2232	1774
ENSG00000006210|CX3CL1|protein_coding	181	191	271	282	463	335	397	326	320	129	246	195
ENSG00000006282|SPATA20|protein_coding	4718	4606	6268	3047	4492	3814	4019	3863	3331	3910	4452	3970
ENSG00000006283|CACNA1G|protein_coding	9	4	10	30	39	45	33	62	35	9	19	16
ENSG00000006327|TNFRSF12A|protein_coding	6104	6279	9205	14878	22740	19181	19804	16979	14327	4584	4203	3547
ENSG00000006377|DLX6|protein_coding	0	0	0	0	0	0	0	0	0	3	0	0
ENSG00000006432|MAP3K9|protein_coding	1162	996	1258	591	798	757	876	802	645	884	953	755
ENSG00000006451|RALA|protein_coding	2291	2019	2736	1596	2110	1987	2089	1983	1818	1626	1865	1479
ENSG00000006453|BAIAP2L1|protein_coding	2468	2336	3199	2051	2718	2639	2585	2364	2292	1710	1918	1458
ENSG00000006459|KDM7A|protein_coding	363	289	398	218	239	311	449	440	456	371	494	360
ENSG00000006468|ETV1|protein_coding	20	25	29	5	14	14	8	15	5	10	13	16
ENSG00000006530|AGK|protein_coding	2520	2399	3350	1739	2215	2055	2289	1996	1778	2057	2580	1839
ENSG00000006534|ALDH3B1|protein_coding	223	224	337	104	188	139	120	139	157	207	298	223
ENSG00000006555|TTC22|protein_coding	0	0	1	0	0	0	1	0	0	0	0	1
ENSG00000006576|PHTF2|protein_coding	3977	3834	5151	2774	3339	3302	3321	3162	2678	3148	2998	2178
ENSG00000006606|CCL26|protein_coding	2	3	0	3	2	4	4	3	0	1	2	4
ENSG00000006607|FARP2|protein_coding	2247	2022	2603	1311	1814	1757	1610	1485	1312	1286	1725	1426
ENSG00000006611|USH1C|protein_coding	4	3	7	4	1	0	1	0	0	2	10	5
ENSG00000006625|GGCT|protein_coding	7086	7027	9943	4595	5952	5617	5472	4733	3587	5418	5335	3762
ENSG00000006634|DBF4|protein_coding	8410	8287	11552	6861	9101	8083	7162	6555	5630	5332	5836	4122
ENSG00000006638|TBXA2R|protein_coding	6	7	14	3	6	1	4	7	2	6	14	4
ENSG00000006652|IFRD1|protein_coding	8542	8337	11810	7236	9605	8975	8424	7562	7073	5263	6279	4547
ENSG00000006659|LGALS14|protein_coding	0	0	0	0	0	0	0	0	0	0	0	0
ENSG00000006695|COX10|protein_coding	1576	1405	2062	947	1462	1173	1079	967	939	981	1206	948
ENSG00000006704|GTF2IRD1|protein_coding	2027	1920	2749	1119	1636	1519	1568	1400	1101	1678	1537	1287
ENSG00000006712|PAF1|protein_coding	5546	5327	8205	3274	4329	4098	3856	3219	2693	4386	4915	3736
ENSG00000006715|VPS41|protein_coding	5093	4514	6213	3011	3891	3588	4367	3988	4175	4185	6255	4685
ENSG00000006740|ARHGAP44|protein_coding	637	646	857	363	520	498	410	410	384	406	594	439
ENSG00000006744|ELAC2|protein_coding	8981	8957	12178	5523	7588	6998	6130	5229	4443	6226	6519	5432
ENSG00000006747|SCIN|protein_coding	2629	2594	3346	1176	1492	1434	1678	1676	1214	2316	2345	1660
ENSG00000006756|ARSD|protein_coding	1319	1392	1768	580	787	769	869	842	723	1314	1577	1271
ENSG00000006757|PNPLA4|protein_coding	33	40	61	17	37	25	30	9	35	43	62	65
ENSG00000006788|MYH13|protein_coding	0	0	0	0	0	0	0	0	0	0	0	0
ENSG00000006831|ADIPOR2|protein_coding	10452	9754	13338	5050	6717	6381	6572	5830	5052	7817	8246	6335
ENSG00000006837|CDKL3|protein_coding	121	135	131	67	72	93	122	106	167	165	252	161
ENSG00000007001|UPP2|protein_coding	4	3	5	2	1	3	6	6	2	9	10	7
ENSG00000007038|PRSS21|protein_coding	0	0	0	0	0	0	2	0	0	0	0	0
ENSG00000007047|MARK4|protein_coding	432	421	673	260	308	290	393	340	312	435	419	363
ENSG00000007062|PROM1|protein_coding	3	8	1	1	3	0	1	2	0	2	5	3
ENSG00000007080|CCDC124|protein_coding	1978	1860	2984	1157	1730	1508	1439	1204	1016	1530	1519	1212
ENSG00000007129|CEACAM21|protein_coding	1500	1355	2078	895	1278	1045	962	760	575	965	959	802
ENSG00000007168|PAFAH1B1|protein_coding	7607	7057	9820	4037	5333	5234	5190	4793	4121	5423	6072	4584
ENSG00000007171|NOS2|protein_coding	5	5	4	1	1	1	4	1	2	3	1	0
ENSG00000007174|DNAH9|protein_coding	8	6	8	0	4	3	4	1	5	8	11	10
ENSG00000007202|KIAA0100|protein_coding	26564	25133	34657	15193	20016	18835	18580	16219	13941	19466	23397	18729
ENSG00000007216|SLC13A2|protein_coding	2	1	5	1	10	0	3	0	0	1	6	3
ENSG00000007237|GAS7|protein_coding	8	10	10	0	3	5	3	7	0	6	4	6
ENSG00000007255|TRAPPC6A|protein_coding	1044	1035	1600	522	860	679	769	585	499	891	1067	1005
ENSG00000007264|MATK|protein_coding	2229	2130	3236	1451	2165	1846	1396	1152	1139	1283	1603	1310
ENSG00000007306|CEACAM7|protein_coding	2	0	4	0	0	0	1	0	1	1	7	2
ENSG00000007312|CD79B|protein_coding	0	2	2	1	1	1	0	1	2	0	1	1
ENSG00000007314|SCN4A|protein_coding	16	9	17	7	3	7	4	4	15	14	19	15
ENSG00000007341|ST7L|protein_coding	1046	949	1348	682	809	750	797	773	771	945	1138	828
ENSG00000007350|TKTL1|protein_coding	2	0	0	2	3	0	0	3	0	1	1	0
ENSG00000007372|PAX6|protein_coding	53	53	105	25	39	42	54	57	57	76	106	69
ENSG00000007376|RPUSD1|protein_coding	4044	3989	5861	2130	3593	2805	1984	1779	1305	1777	1865	1499
ENSG00000007384|RHBDF1|protein_coding	2196	2247	3165	1122	1766	1534	1693	1543	1322	2051	2458	2152
ENSG00000007392|LUC7L|protein_coding	3757	3792	4853	2348	3424	3030	3384	3259	3261	3589	4038	3134
ENSG00000007402|CACNA2D2|protein_coding	73	65	113	36	63	45	62	74	52	90	123	97
ENSG00000007516|BAIAP3|protein_coding	408	382	617	290	447	398	441	390	493	338	609	496
ENSG00000007520|TSR3|protein_coding	2127	2149	3231	1191	1920	1607	1288	1154	986	1486	1605	1393
ENSG00000007541|PIGQ|protein_coding	1958	1889	2664	984	1579	1214	1186	1108	1056	1585	1751	1476
ENSG00000007545|CRAMP1|protein_coding	853	763	1118	395	595	553	569	542	495	836	935	773
ENSG00000007866|TEAD3|protein_coding	1275	1321	1771	691	978	812	876	730	653	1049	1115	1002
ENSG00000007908|SELE|protein_coding	0	0	0	0	0	3	0	0	0	0	4	1
ENSG00000007923|DNAJC11|protein_coding	3465	3106	4415	2001	2754	2661	2386	1949	1839	2173	2540	2000
ENSG00000007933|FMO3|protein_coding	5	6	4	1	1	3	4	4	12	18	24	22
ENSG00000007944|MYLIP|protein_coding	1434	1325	1730	605	815	775	847	918	638	1265	1616	1319
ENSG00000007952|NOX1|protein_coding	15	16	37	9	25	17	14	19	11	23	17	15
ENSG00000007968|E2F2|protein_coding	2054	1894	2823	782	1104	1005	227	177	164	431	604	514
ENSG00000008018|PSMB1|protein_coding	8949	8926	12647	5769	7866	6935	8114	6689	5591	8221	8554	6256
ENSG00000008056|SYN1|protein_coding	4	4	8	4	5	7	4	4	6	11	13	10
ENSG00000008083|JARID2|protein_coding	2855	2813	3901	2323	3233	2977	2676	2494	2126	2546	2799	2368
ENSG00000008086|CDKL5|protein_coding	255	229	266	68	75	84	115	131	96	286	351	313
ENSG00000008118|CAMK1G|protein_coding	1	0	1	2	2	1	0	0	1	2	5	4
ENSG00000008128|CDK11A|protein_coding	393	367	519	218	321	247	306	300	295	387	384	337
ENSG00000008130|NADK|protein_coding	2989	2966	4365	1872	2698	2414	2042	1824	1592	2071	2289	1908
ENSG00000008196|TFAP2B|protein_coding	42	24	40	23	17	7	25	11	39	44	47	45
ENSG00000008226|DLEC1|protein_coding	106	98	109	54	65	53	79	81	60	88	99	108
ENSG00000008256|CYTH3|protein_coding	528	571	664	270	381	319	376	326	293	390	420	377
ENSG00000008277|ADAM22|protein_coding	1140	1009	1260	583	657	686	670	686	621	902	1341	897
ENSG00000008282|SYPL1|protein_coding	6176	5884	8183	3870	5133	4674	5050	4633	3665	5325	5421	3794
ENSG00000008283|CYB561|protein_coding	12531	12597	17723	6148	8817	7871	7646	6251	5249	9170	9226	7619
ENSG00000008294|SPAG9|protein_coding	5179	4861	6387	3123	4198	4095	4209	4157	3422	3995	4673	3553
ENSG00000008300|CELSR3|protein_coding	1613	1553	2084	746	1077	1014	912	955	1062	1469	2312	2054
ENSG00000008311|AASS|protein_coding	69	61	113	38	45	38	58	63	61	129	189	125
ENSG00000008323|PLEKHG6|protein_coding	400	346	533	111	167	170	160	142	156	240	389	306
ENSG00000008324|SS18L2|protein_coding	1370	1315	1908	897	1294	1110	1224	1026	929	1010	1032	724
ENSG00000008382|MPND|protein_coding	777	718	1096	311	504	431	475	363	313	588	650	567
ENSG00000008394|MGST1|protein_coding	4315	4151	6058	2958	3721	3457	4099	3624	2849	4328	4074	2877
ENSG00000008405|CRY1|protein_coding	2211	2259	3049	1644	2387	1912	2068	1932	1789	1959	2309	1658
ENSG00000008438|PGLYRP1|protein_coding	41	38	25	3	20	9	10	5	10	37	26	31
ENSG00000008441|NFIX|protein_coding	460	388	652	305	454	365	409	334	312	261	380	289
ENSG00000008513|ST3GAL1|protein_coding	831	744	1128	628	818	788	1053	996	749	836	603	535
ENSG00000008516|MMP25|protein_coding	133	131	174	105	150	136	116	144	107	116	140	125
ENSG00000008517|IL32|protein_coding	7	2	49	10	12	14	15	6	3	7	3	0
ENSG00000008710|PKD1|protein_coding	3111	3059	4244	1433	2404	1824	1495	1674	1445	2070	2506	2177
ENSG00000008735|MAPK8IP2|protein_coding	351	370	498	170	213	207	186	186	181	211	294	247
ENSG00000008838|MED24|protein_coding	3019	2912	3924	1611	2335	2053	2143	1667	1634	2364	2647	2212
ENSG00000008853|RHOBTB2|protein_coding	758	728	1055	416	611	473	538	471	377	558	651	514
ENSG00000008869|HEATR5B|protein_coding	2011	2022	2733	1070	1359	1268	1617	1673	1559	1944	2413	1891
ENSG00000008952|SEC62|protein_coding	7190	6716	9678	4814	6505	6055	6834	6373	5405	6088	7021	4884
ENSG00000008988|RPS20|protein_coding	26472	25631	38970	17666	24110	21525	25978	20510	16138	24768	24237	17774
ENSG00000009307|CSDE1|protein_coding	184517	177471	242463	113527	147016	143907	151011	135390	120531	144871	171682	126693
ENSG00000009335|UBE3C|protein_coding	10465	9842	13402	7119	9184	8854	8107	7348	6084	6931	7665	6092
ENSG00000009413|REV3L|protein_coding	3428	3012	3689	1383	1751	1830	1939	1862	1700	2456	2999	2185
ENSG00000009694|TENM1|protein_coding	128	86	124	65	67	64	83	125	90	98	217	122
ENSG00000009709|PAX7|protein_coding	0	0	0	0	0	0	0	0	1	1	14	2
ENSG00000009724|MASP2|protein_coding	100	93	114	43	63	73	68	75	104	112	161	122
ENSG00000009765|IYD|protein_coding	0	1	5	2	0	2	2	3	4	1	2	3
ENSG00000009780|FAM76A|protein_coding	389	441	531	209	285	296	329	322	299	371	446	317
ENSG00000009790|TRAF3IP3|protein_coding	12	7	29	10	3	5	4	23	10	24	10	26
ENSG00000009830|POMT2|protein_coding	1728	1714	2508	1070	1626	1468	1173	1075	981	1292	1407	1226
ENSG00000009844|VTA1|protein_coding	3493	3264	4749	2484	3281	3100	3343	2854	2705	2909	3334	2449
ENSG00000009950|MLXIPL|protein_coding	233	176	243	152	236	164	175	169	197	167	236	214
ENSG00000009954|BAZ1B|protein_coding	11815	10741	14303	6300	8042	8086	6810	6180	5334	6562	7341	5804
ENSG00000010017|RANBP9|protein_coding	3433	3279	4787	2092	2707	2467	2850	2598	2123	2989	3423	2542
ENSG00000010030|ETV7|protein_coding	28	13	37	10	18	9	13	3	7	13	13	6
ENSG00000010072|SPRTN|protein_coding	1311	1263	1709	792	1078	978	1051	947	864	1096	1133	912
ENSG00000010165|METTL13|protein_coding	4433	4067	6021	2865	3963	3753	3446	2859	2399	3243	3359	2797
ENSG00000010219|DYRK4|protein_coding	1369	1283	1801	805	1108	980	1059	971	897	1142	1451	1068
ENSG00000010244|ZNF207|protein_coding	12411	11611	16133	7450	9368	8849	9729	8742	7813	9699	10961	8123
ENSG00000010256|UQCRC1|protein_coding	10478	10423	14968	5715	8199	7320	7000	5437	4994	8086	9421	7775
ENSG00000010270|STARD3NL|protein_coding	2295	2286	3116	1247	1690	1574	1757	1549	1444	2003	2446	1672
ENSG00000010278|CD9|protein_coding	9448	8876	12322	6115	8184	7734	9509	7676	7017	8032	9695	7172
ENSG00000010282|HHATL|protein_coding	0	0	0	0	0	0	0	0	0	0	0	0
ENSG00000010292|NCAPD2|protein_coding	13531	12582	18477	7389	9789	9211	8774	7401	5693	10711	11217	8658
ENSG00000010295|IFFO1|protein_coding	36	62	61	14	54	43	35	35	38	43	37	27
ENSG00000010310|GIPR|protein_coding	75	73	92	88	153	132	262	214	267	136	200	153
ENSG00000010318|PHF7|protein_coding	110	124	132	48	58	73	87	63	38	126	111	61
ENSG00000010319|SEMA3G|protein_coding	64	61	66	20	28	13	14	26	18	23	55	44
ENSG00000010322|NISCH|protein_coding	2915	2920	4047	1510	2228	1922	1788	1668	1594	2245	2826	2312
ENSG00000010327|STAB1|protein_coding	8	10	16	5	8	7	4	13	5	8	7	12
ENSG00000010361|FUZ|protein_coding	326	318	493	175	286	218	194	171	186	246	340	259
ENSG00000010379|SLC6A13|protein_coding	0	1	0	1	0	3	2	0	3	3	1	8
ENSG00000010404|IDS|protein_coding	2482	2235	2953	2252	2826	2713	3462	3158	2608	2197	2220	1682
ENSG00000010438|PRSS3|protein_coding	1	1	2	0	1	0	2	2	1	6	1	1
ENSG00000010539|ZNF200|protein_coding	1057	1025	1374	649	909	751	712	677	529	709	774	597
ENSG00000010610|CD4|protein_coding	0	0	16	2	0	3	2	1	2	0	0	0
ENSG00000010626|LRRC23|protein_coding	414	419	652	252	389	296	316	282	238	464	505	349
ENSG00000010671|BTK|protein_coding	1	13	4	6	4	8	8	3	7	9	7	7
ENSG00000010704|HFE|protein_coding	467	413	531	169	234	211	293	250	267	563	599	427
ENSG00000010803|SCMH1|protein_coding	524	458	675	346	418	430	367	384	311	310	362	302
ENSG00000010810|FYN|protein_coding	57	45	118	37	69	64	66	62	40	26	42	31
ENSG00000010818|HIVEP2|protein_coding	605	523	683	380	422	428	570	531	752	359	514	447
ENSG00000010932|FMO1|protein_coding	51	29	52	24	20	30	31	39	52	47	76	76
ENSG00000011007|TCEB3|protein_coding	4522	4274	5916	2968	3937	3830	3263	2744	2181	2578	2889	2179
ENSG00000011009|LYPLA2|protein_coding	2368	2411	3292	1443	2125	1817	1954	1566	1255	1638	1564	1428
ENSG00000011021|CLCN6|protein_coding	694	589	747	302	427	368	531	550	643	910	1188	969
ENSG00000011028|MRC2|protein_coding	340	351	488	295	436	399	375	387	308	244	337	292
ENSG00000011052|NME1-NME2|protein_coding	11	17	11	2	12	13	15	8	7	2	10	12
ENSG00000011083|SLC6A7|protein_coding	1	0	0	0	2	1	3	0	2	5	1	0
ENSG00000011105|TSPAN9|protein_coding	828	846	1299	528	732	692	728	616	600	726	1069	884
ENSG00000011114|BTBD7|protein_coding	2462	2430	3089	1213	1607	1623	1903	1699	1742	2021	2555	2003
ENSG00000011132|APBA3|protein_coding	560	534	792	247	412	335	373	339	353	529	558	455
ENSG00000011143|MKS1|protein_coding	1543	1481	2252	789	1193	995	1009	966	965	1510	2026	1521
ENSG00000011198|ABHD5|protein_coding	1333	1331	1848	844	1152	1043	982	750	644	828	911	711
ENSG00000011201|ANOS1|protein_coding	45	42	46	35	71	64	69	77	98	56	95	78
ENSG00000011243|AKAP8L|protein_coding	3276	3140	4594	1630	2283	2017	2417	2281	2186	3151	3598	2914
ENSG00000011258|MBTD1|protein_coding	1416	1313	1858	876	994	1030	1166	1074	1207	1458	1700	1311
ENSG00000011260|UTP18|protein_coding	2933	2680	3788	2000	2733	2427	1954	1933	1699	1403	1569	1209
ENSG00000011275|RNF216|protein_coding	5034	4523	6376	2926	4120	3891	3921	3519	3312	3606	4324	3488
ENSG00000011295|TTC19|protein_coding	4479	4320	5939	2904	3759	3369	3724	3571	3351	3722	4034	3073
ENSG00000011304|PTBP1|protein_coding	20280	19939	28076	13779	20544	17616	16609	14053	11858	14203	14979	12160
ENSG00000011332|DPF1|protein_coding	325	291	510	171	245	242	184	174	185	201	189	189
ENSG00000011347|SYT7|protein_coding	1462	1256	1914	761	1113	1025	997	801	990	901	1608	1359
ENSG00000011376|LARS2|protein_coding	2267	2272	3184	1250	1593	1611	1596	1440	1351	1712	2216	1756
ENSG00000011405|PIK3C2A|protein_coding	4985	4495	5723	2770	3760	3464	4025	3923	3311	3816	4235	3284
ENSG00000011422|PLAUR|protein_coding	362	378	491	233	329	293	265	174	165	193	221	249
ENSG00000011426|ANLN|protein_coding	16549	15688	21110	9035	11530	10861	10133	9383	6601	11873	12155	9014
ENSG00000011451|WIZ|protein_coding	2104	2056	3096	1166	1733	1614	1534	1369	1323	1590	1854	1445
ENSG00000011454|RABGAP1|protein_coding	4376	4077	5432	2214	2836	2739	3446	3367	3586	4093	5514	4196
ENSG00000011465|DCN|protein_coding	1	1	0	3	1	0	0	1	0	2	4	1
ENSG00000011478|QPCTL|protein_coding	1364	1408	1941	688	1066	943	977	864	754	1153	1227	965
ENSG00000011485|PPP5C|protein_coding	6028	6050	8963	3838	5356	4771	4133	3429	2871	4249	4313	3361
ENSG00000011523|CEP68|protein_coding	1228	1134	1633	668	902	855	762	681	719	799	1022	816
ENSG00000011566|MAP4K3|protein_coding	2652	2505	3343	1582	2031	1936	1978	1959	1755	2142	2463	1720
ENSG00000011590|ZBTB32|protein_coding	233	181	319	143	171	170	136	183	143	166	199	171
ENSG00000011600|TYROBP|protein_coding	0	0	1	0	0	0	2	0	0	0	0	0
ENSG00000011638|TMEM159|protein_coding	1901	1751	2589	896	1204	1207	1414	1135	1051	1729	1907	1374
ENSG00000011677|GABRA3|protein_coding	0	2	1	0	0	0	0	0	1	3	4	5
ENSG00000012048|BRCA1|protein_coding	6719	5978	8229	3092	3964	3853	2579	2563	2079	3371	3783	2754
ENSG00000012061|ERCC1|protein_coding	2023	1987	2878	1397	2151	1785	2023	1657	1969	1717	2106	1644
ENSG00000012124|CD22|protein_coding	21	22	35	14	29	18	13	8	5	12	6	12
ENSG00000012171|SEMA3B|protein_coding	2832	2676	3917	1520	2473	2010	1298	1285	852	1761	1820	1739
ENSG00000012174|MBTPS2|protein_coding	1171	998	1438	859	1116	1002	1058	1051	1017	958	1210	861
ENSG00000012211|PRICKLE3|protein_coding	256	235	353	168	202	223	196	167	159	141	177	153
ENSG00000012223|LTF|protein_coding	0	1	0	0	2	0	0	0	1	3	0	0
ENSG00000012232|EXTL3|protein_coding	1404	1384	1830	708	1048	911	937	817	702	1005	1074	876
ENSG00000012504|NR1H4|protein_coding	0	1	0	1	0	0	0	1	0	0	1	1
ENSG00000012660|ELOVL5|protein_coding	8079	7850	11065	5353	6965	6377	6497	6221	4205	6371	5506	4018
ENSG00000012779|ALOX5|protein_coding	43	35	46	21	28	19	26	35	38	20	51	52
ENSG00000012817|KDM5D|protein_coding	0	0	7	0	0	0	0	0	0	0	0	0
ENSG00000012822|CALCOCO1|protein_coding	1017	978	1219	352	537	434	718	676	664	1244	1882	1451
ENSG00000012963|UBR7|protein_coding	4297	3934	5955	2400	3416	3047	2414	2165	2351	2617	3013	2318
ENSG00000012983|MAP4K5|protein_coding	3896	3527	5174	2659	3447	3358	3083	3008	3282	2854	3361	2353
ENSG00000013016|EHD3|protein_coding	1255	1285	1766	723	1067	993	1118	940	982	1015	1359	1116
ENSG00000013275|PSMC4|protein_coding	8293	8369	11571	5255	7294	6891	6897	5359	3942	6696	6327	5013
ENSG00000013288|MAN2B2|protein_coding	1711	1580	2319	787	1080	992	1064	914	838	1362	1713	1374
ENSG00000013293|SLC7A14|protein_coding	0	1	1	0	5	0	1	0	0	1	0	3
ENSG00000013297|CLDN11|protein_coding	7	8	8	1	3	7	9	3	5	8	3	8
ENSG00000013306|SLC25A39|protein_coding	19647	18942	28677	11557	17858	15447	12723	10779	8728	13685	13460	11407
ENSG00000013364|MVP|protein_coding	729	714	1086	392	541	461	588	458	358	695	704	602
ENSG00000013374|NUB1|protein_coding	2610	2450	3341	1390	1926	1793	1970	1725	1544	2223	2504	1972
ENSG00000013375|PGM3|protein_coding	2170	2143	2903	1220	1559	1398	1843	1761	1504	2003	2167	1553
ENSG00000013392|RWDD2A|protein_coding	217	230	283	90	127	141	204	177	198	381	327	290
ENSG00000013441|CLK1|protein_coding	2636	2507	3471	1527	2146	2020	3194	3301	3011	3904	4479	3032
ENSG00000013503|POLR3B|protein_coding	2819	2642	3421	1590	2079	2120	2222	1903	1823	1734	2395	1766
ENSG00000013523|ANGEL1|protein_coding	2227	1973	2686	1212	1625	1563	1363	1253	1259	1335	1836	1385
ENSG00000013561|RNF14|protein_coding	5274	5181	7200	3149	4375	3921	4654	4082	3550	4277	4816	3457
ENSG00000013563|DNASE1L1|protein_coding	1572	1475	2146	768	1055	893	981	873	801	1149	1363	1080
ENSG00000013573|DDX11|protein_coding	5952	5748	8061	3231	4795	4151	2360	2335	2111	2533	3112	2597
ENSG00000013583|HEBP1|protein_coding	371	334	522	177	237	201	233	223	186	376	407	284
ENSG00000013588|GPRC5A|protein_coding	2358	2264	3017	2367	3219	3020	3989	3371	2887	2767	3134	2508
ENSG00000013619|MAMLD1|protein_coding	130	96	97	56	62	68	67	60	68	57	61	46
ENSG00000013725|CD6|protein_coding	0	0	15	0	1	1	2	1	2	1	0	0
ENSG00000013810|TACC3|protein_coding	6256	5907	8742	3525	4811	4429	3196	2778	2076	4110	3725	2893
ENSG00000014123|UFL1|protein_coding	2696	2558	3346	1546	1960	1855	2441	2465	2128	2610	2987	2202
ENSG00000014138|POLA2|protein_coding	4129	3774	5352	2132	2977	2726	1688	1491	1096	1983	1997	1573
ENSG00000014164|ZC3H3|protein_coding	772	661	1031	398	560	479	480	403	390	571	614	530
ENSG00000014216|CAPN1|protein_coding	9221	9133	13270	4384	6325	5738	5942	4847	4146	7463	7684	6613
ENSG00000014257|ACPP|protein_coding	358	297	457	86	138	131	193	201	182	420	755	476
ENSG00000014641|MDH1|protein_coding	11382	11284	15857	6996	9493	8139	9608	7766	6402	9849	10435	7482
ENSG00000014824|SLC30A9|protein_coding	4287	4124	5877	2571	3362	3252	3702	3644	3539	3919	4593	3254
ENSG00000014914|MTMR11|protein_coding	1328	1204	1549	688	987	836	1330	1333	1490	1635	1954	1458
ENSG00000014919|COX15|protein_coding	3808	3673	5310	2461	3141	3074	3314	2964	2601	3560	4326	3334
ENSG00000015133|CCDC88C|protein_coding	1689	1647	2316	1060	1448	1422	1152	1176	1014	767	864	835
ENSG00000015153|YAF2|protein_coding	1379	1286	1585	971	1265	1174	1337	1248	1282	1186	1331	954
ENSG00000015171|ZMYND11|protein_coding	9613	8934	12206	5025	6372	6271	5962	5449	4147	6689	7029	5205
ENSG00000015285|WAS|protein_coding	38	24	52	21	25	14	26	18	25	37	64	54
ENSG00000015413|DPEP1|protein_coding	6	5	5	5	2	1	2	6	5	4	9	13
ENSG00000015475|BID|protein_coding	1962	1989	2669	1574	2175	1986	1986	1754	1127	1386	1184	869
ENSG00000015479|MATR3|protein_coding	1220	979	1463	685	809	779	835	949	1033	945	1293	1020
ENSG00000015520|NPC1L1|protein_coding	12	3	8	0	0	1	4	0	4	11	3	9
ENSG00000015532|XYLT2|protein_coding	2332	2254	3331	1102	1610	1520	1065	1034	957	1498	1654	1502
ENSG00000015568|RGPD5|protein_coding	0	0	2	3	0	1	0	1	1	0	0	1
ENSG00000015592|STMN4|protein_coding	0	0	1	0	3	4	1	1	7	1	3	1
ENSG00000015676|NUDCD3|protein_coding	4571	4269	5783	2298	3217	2957	2551	2302	2235	2938	3749	3263
ENSG00000016082|ISL1|protein_coding	25	21	29	11	22	17	25	13	20	11	11	14
ENSG00000016391|CHDH|protein_coding	1668	1625	2152	659	920	936	585	545	521	716	911	668
ENSG00000016402|IL20RA|protein_coding	58	68	66	33	48	39	27	38	57	45	50	39
ENSG00000016490|CLCA1|protein_coding	0	0	0	0	0	0	0	0	0	0	0	3
ENSG00000016602|CLCA4|protein_coding	4	0	0	0	0	0	0	1	0	1	0	3
ENSG00000016864|GLT8D1|protein_coding	2106	1946	2730	1122	1650	1329	1579	1447	1366	1868	2247	1646
ENSG00000017260|ATP2C1|protein_coding	2801	2726	3767	1948	2625	2475	2460	2370	2327	2535	3066	2190
ENSG00000017427|IGF1|protein_coding	1	2	2	0	1	2	0	1	1	2	0	3
ENSG00000017483|SLC38A5|protein_coding	2	10	18	4	2	5	5	5	5	7	1	5
ENSG00000017797|RALBP1|protein_coding	7952	7603	10702	4518	5928	5583	5830	5218	4064	5499	6098	4586
ENSG00000018189|RUFY3|protein_coding	1127	1069	1514	767	942	1039	1023	985	972	901	941	727
ENSG00000018236|CNTN1|protein_coding	48	29	41	15	7	17	23	17	18	24	40	29
ENSG00000018280|SLC11A1|protein_coding	34	38	66	21	27	17	34	34	27	80	66	57
ENSG00000018408|WWTR1|protein_coding	503	467	704	1066	1365	1246	1628	1348	1520	439	505	344
ENSG00000018510|AGPS|protein_coding	16	11	17	30	32	40	13	12	9	6	5	5
ENSG00000018607|ZNF806|unprocessed_pseudogene	0	0	0	0	0	0	0	0	1	0	0	0
ENSG00000018610|CXorf56|protein_coding	2822	2794	3812	1756	2647	2344	2487	2155	1875	2398	2712	1988
ENSG00000018625|ATP1A2|protein_coding	4	0	4	0	0	0	1	0	0	0	0	0
ENSG00000018699|TTC27|protein_coding	2615	2622	3522	1824	2376	2248	2149	1938	1724	1963	2047	1465
ENSG00000018869|ZNF582|protein_coding	0	0	0	0	0	0	0	0	0	0	0	0
ENSG00000019102|VSIG2|protein_coding	30	20	54	28	47	31	23	21	28	15	11	10
ENSG00000019144|PHLDB1|protein_coding	1352	1285	1918	347	496	494	540	482	336	1174	983	862
ENSG00000019169|MARCO|protein_coding	0	0	0	0	0	1	0	0	0	0	0	0
ENSG00000019186|CYP24A1|protein_coding	216	195	279	342	413	405	720	643	1230	260	138	162
ENSG00000019485|PRDM11|protein_coding	424	393	501	165	314	257	261	213	191	289	359	301
ENSG00000019505|SYT13|protein_coding	0	2	3	10	17	10	1	3	10	1	2	0
ENSG00000019549|SNAI2|protein_coding	6	9	6	18	21	27	30	41	23	12	6	8
ENSG00000019582|CD74|protein_coding	52	43	105	22	41	36	32	20	23	24	21	29
ENSG00000019991|HGF|protein_coding	0	2	3	0	2	0	2	5	25	3	9	0
ENSG00000019995|ZRANB1|protein_coding	2360	2327	3374	1320	1640	1611	1547	1449	1350	1788	2178	1557
ENSG00000020129|NCDN|protein_coding	2123	2203	3208	1392	2052	1781	1669	1583	1217	1356	1588	1406
ENSG00000020181|ADGRA2|protein_coding	48	42	66	19	26	29	39	24	40	45	74	62
ENSG00000020219|CCT8L1P|processed_pseudogene	2	2	5	0	0	1	0	0	0	4	5	3
ENSG00000020256|ZFP64|protein_coding	1610	1426	2146	810	1217	1136	1154	912	832	1141	1264	1095
ENSG00000020426|MNAT1|protein_coding	1956	1807	2714	1269	1593	1570	1759	1432	1476	1574	1845	1327
ENSG00000020577|SAMD4A|protein_coding	293	283	348	315	375	297	420	347	229	327	227	247
ENSG00000020633|RUNX3|protein_coding	5	0	35	0	0	1	0	1	0	5	2	0
ENSG00000020922|MRE11A|protein_coding	2608	2415	3325	1320	1744	1741	1748	1689	1526	2212	2740	1851
ENSG00000021300|PLEKHB1|protein_coding	161	157	244	93	112	103	112	98	123	214	256	220
ENSG00000021355|SERPINB1|protein_coding	1636	1713	2440	971	1384	1256	1652	1511	1313	1908	2075	1603
ENSG00000021461|CYP3A43|protein_coding	1	2	3	0	3	0	2	1	1	2	23	14
ENSG00000021488|SLC7A9|protein_coding	6	1	2	2	1	0	0	2	0	3	0	2
ENSG00000021574|SPAST|protein_coding	2892	2749	3700	1552	1966	1764	1972	1818	1434	2193	2213	1629
ENSG00000021645|NRXN3|protein_coding	493	412	601	267	328	308	289	308	240	423	449	440
ENSG00000021762|OSBPL5|protein_coding	599	648	891	357	603	446	424	426	361	408	519	345
ENSG00000021776|AQR|protein_coding	4695	4427	5822	2869	3567	3470	3606	3417	3257	3507	4755	3597
ENSG00000021826|CPS1|protein_coding	709	658	889	307	459	462	509	431	660	579	1108	899
ENSG00000021852|C8B|protein_coding	0	0	0	0	0	0	0	0	0	0	0	0
ENSG00000022267|FHL1|protein_coding	68	76	107	34	67	56	52	44	77	59	75	63
ENSG00000022277|RTFDC1|protein_coding	10071	9963	14496	6079	8149	7559	8021	6779	5710	8457	9559	7172
ENSG00000022355|GABRA1|protein_coding	8	8	22	0	7	6	8	14	30	5	36	20
ENSG00000022556|NLRP2|protein_coding	5	1	4	0	1	3	6	2	1	3	2	1
ENSG00000022567|SLC45A4|protein_coding	660	611	886	423	594	563	586	565	460	509	557	476
ENSG00000022840|RNF10|protein_coding	6143	6118	8796	3506	5129	4591	5232	4358	3772	5535	6109	4668
ENSG00000022976|ZNF839|protein_coding	1233	1118	1476	707	913	891	877	895	867	977	1312	985
ENSG00000023041|ZDHHC6|protein_coding	2795	2722	3833	1837	2419	2178	2178	2048	2167	2063	2909	2086
ENSG00000023171|GRAMD1B|protein_coding	5	6	12	10	17	20	33	26	164	8	32	22
ENSG00000023191|RNH1|protein_coding	5840	5715	8509	2903	4330	3661	3514	2977	2816	4350	5139	4247
ENSG00000023228|NDUFS1|protein_coding	11793	11126	15073	6891	9055	8336	9013	7943	7306	9219	10997	8071
ENSG00000023287|RB1CC1|protein_coding	2532	2395	2940	1433	1845	1673	2122	2001	1852	2302	2789	2036
ENSG00000023318|ERP44|protein_coding	2336	2220	2993	1368	1884	1777	1995	1822	1612	2161	2228	1701
ENSG00000023330|ALAS1|protein_coding	2387	2139	3102	1386	1789	1613	1787	1528	1164	1674	1711	1339
ENSG00000023445|BIRC3|protein_coding	33	28	75	28	32	40	72	39	22	25	29	20
ENSG00000023516|AKAP11|protein_coding	4311	3522	4683	2920	3619	3624	3480	3304	3474	2712	3668	2828
ENSG00000023572|GLRX2|protein_coding	1774	1583	2452	1451	1920	1750	1782	1570	1118	1225	1130	722
ENSG00000023608|SNAPC1|protein_coding	520	487	570	402	538	503	519	435	391	424	474	373
ENSG00000023697|DERA|protein_coding	1429	1404	1939	774	1105	939	1002	754	808	1041	1161	796
ENSG00000023734|STRAP|protein_coding	7050	6754	10072	4861	6837	6044	6901	5880	4820	5981	5723	4348
ENSG00000023839|ABCC2|protein_coding	299	240	321	490	609	637	768	808	1092	296	316	260
ENSG00000023892|DEF6|protein_coding	1005	916	1283	424	555	508	482	416	326	597	593	525
ENSG00000023902|PLEKHO1|protein_coding	352	320	524	288	388	352	274	269	194	184	186	145
ENSG00000023909|GCLM|protein_coding	2664	2632	3618	1710	2228	2154	2801	2410	1594	2262	1871	1304
ENSG00000024048|UBR2|protein_coding	3824	3481	4372	1855	2424	2519	2895	2885	2783	3277	4466	3373
ENSG00000024422|EHD2|protein_coding	328	270	377	174	257	229	298	236	235	225	289	237
ENSG00000024526|DEPDC1|protein_coding	5419	5524	6565	2464	3480	3363	3242	2993	2132	4244	4405	3026
ENSG00000024862|CCDC28A|protein_coding	427	510	622	216	336	326	332	296	269	538	612	424
ENSG00000025039|RRAGD|protein_coding	455	389	594	251	367	377	369	312	371	358	504	391
ENSG00000025156|HSF2|protein_coding	715	717	964	327	495	429	418	374	317	546	609	383
ENSG00000025293|PHF20|protein_coding	2677	2569	3437	1321	1768	1670	1742	1548	1325	2061	2484	1805
ENSG00000025423|HSD17B6|protein_coding	226	213	274	145	156	145	125	92	114	133	190	118
ENSG00000025434|NR1H3|protein_coding	501	438	690	255	351	351	420	373	365	477	663	465
ENSG00000025708|TYMP|protein_coding	225	250	329	138	259	154	140	124	185	189	268	231
ENSG00000025770|NCAPH2|protein_coding	4205	4270	6061	2349	3496	2848	2012	1718	1443	2274	2664	2255
ENSG00000025772|TOMM34|protein_coding	2311	2238	3233	1879	2482	2417	2309	2017	1318	1736	1469	1218
ENSG00000025796|SEC63|protein_coding	1224	1069	1280	788	925	832	951	951	977	987	1194	777
ENSG00000025800|KPNA6|protein_coding	5425	4990	6947	3165	4121	4119	4479	3906	3277	4094	4821	3597
ENSG00000026025|VIM|protein_coding	450	394	680	175	266	208	260	268	193	554	726	543
ENSG00000026036|RTEL1-TNFRSF6B|protein_coding	588	494	827	326	438	383	328	360	414	501	579	563
ENSG00000026103|FAS|protein_coding	225	258	330	176	261	246	221	211	129	134	93	81
ENSG00000026297|RNASET2|protein_coding	978	928	1363	497	748	665	658	532	430	741	840	628
ENSG00000026508|CD44|protein_coding	302	262	348	472	661	580	780	821	1303	198	276	220
ENSG00000026559|KCNG1|protein_coding	299	326	461	217	320	297	233	196	215	186	243	238
ENSG00000026652|AGPAT4|protein_coding	72	45	93	28	40	45	46	61	69	85	129	100
ENSG00000026751|SLAMF7|protein_coding	0	0	3	0	2	0	2	0	0	0	0	0
ENSG00000026950|BTN3A1|protein_coding	174	128	200	49	62	44	84	83	80	187	262	188
ENSG00000027001|MIPEP|protein_coding	1628	1572	2220	1029	1314	1224	1347	1232	1190	1338	1608	1100
ENSG00000027075|PRKCH|protein_coding	1295	1311	1886	881	1113	1004	1168	977	917	1210	1314	1078
ENSG00000027644|INSRR|protein_coding	3	0	4	0	2	2	1	1	1	3	0	2
ENSG00000027697|IFNGR1|protein_coding	1142	1137	1567	871	1176	1005	1413	1324	1072	1251	1287	949
ENSG00000027847|B4GALT7|protein_coding	2269	2209	3080	1179	1863	1544	1353	1213	1019	1531	1706	1497
ENSG00000027869|SH2D2A|protein_coding	35	37	43	32	47	28	30	47	28	26	28	26
ENSG00000028116|VRK2|protein_coding	1804	1730	2307	1043	1358	1266	1203	1122	888	1259	1253	932
ENSG00000028137|TNFRSF1B|protein_coding	1	0	21	4	15	11	7	4	31	0	1	0
ENSG00000028203|VEZT|protein_coding	5521	5183	7166	3281	4231	3929	4831	4361	3603	4898	5243	3884
ENSG00000028277|POU2F2|protein_coding	26	21	34	21	8	11	12	17	15	28	27	20
ENSG00000028310|BRD9|protein_coding	3628	3530	4905	2618	3523	3196	2758	2637	2907	2529	3092	2662
ENSG00000028528|SNX1|protein_coding	3747	3631	5013	2249	2953	2856	3118	2884	2628	3560	4082	3126
ENSG00000028839|TBPL1|protein_coding	991	989	1355	644	887	846	904	822	802	885	892	658
ENSG00000029153|ARNTL2|protein_coding	214	220	273	165	220	207	147	126	115	146	122	106
ENSG00000029363|BCLAF1|protein_coding	12752	12070	15866	8524	10973	10576	7834	7478	7125	7087	8909	6251
ENSG00000029364|SLC39A9|protein_coding	9401	9057	11859	5294	7087	6524	7142	6683	6049	7337	9739	7422
ENSG00000029534|ANK1|protein_coding	27	28	33	23	41	36	30	46	90	14	28	33
ENSG00000029559|IBSP|protein_coding	22	20	20	8	15	8	21	23	9	22	26	37
ENSG00000029639|TFB1M|protein_coding	634	516	706	362	498	459	434	417	532	543	605	432
ENSG00000029725|RABEP1|protein_coding	4950	4671	6447	2781	3648	3437	3424	3268	2964	3616	4587	3339
ENSG00000029993|HMGB3|protein_coding	11383	11269	15724	6153	8020	7527	8057	6929	5775	9298	9216	6823
ENSG00000030066|NUP160|protein_coding	10768	9784	13800	7000	9070	8478	7920	7372	6861	7542	9114	6959
ENSG00000030110|BAK1|protein_coding	2307	2123	3120	1369	1906	1771	1731	1376	1110	1580	1700	1476
ENSG00000030304|MUSK|protein_coding	0	1	0	0	0	1	1	2	1	0	0	0
ENSG00000030419|IKZF2|protein_coding	696	542	742	116	144	164	191	183	215	626	963	698
ENSG00000030582|GRN|protein_coding	7803	7721	11260	3788	5756	4863	5142	4242	3958	6887	8266	6813
ENSG00000031003|FAM13B|protein_coding	2672	2582	3438	1505	1931	1852	2242	2354	1819	2741	2872	2112
ENSG00000031081|ARHGAP31|protein_coding	87	60	87	203	242	206	342	357	361	140	125	96
ENSG00000031691|CENPQ|protein_coding	1032	1037	1354	663	921	786	700	598	537	628	800	540
ENSG00000031698|SARS|protein_coding	11634	11265	16260	8523	11544	10446	10040	8595	6657	8769	9376	7234
ENSG00000031823|RANBP3|protein_coding	2493	2404	3437	1358	2032	1782	1498	1308	1070	1584	1702	1359
ENSG00000032219|ARID4A|protein_coding	963	790	1179	508	558	610	740	720	790	948	1375	946
ENSG00000032389|TSSC1|protein_coding	2863	2838	4162	1706	2489	2013	2059	1807	1555	2226	2550	1969
ENSG00000032444|PNPLA6|protein_coding	1327	1374	1957	613	883	757	852	787	801	1168	1555	1353
ENSG00000032742|IFT88|protein_coding	1465	1454	2096	765	1021	963	1244	1282	1181	1608	1939	1449
ENSG00000033011|ALG1|protein_coding	2129	2204	3092	1268	1886	1614	1581	1266	1012	1667	1658	1292
ENSG00000033030|ZCCHC8|protein_coding	2217	2127	2927	1262	1551	1546	1572	1547	1301	1819	1930	1430
ENSG00000033050|ABCF2|protein_coding	8091	7690	11065	5355	7536	7018	6016	4841	4029	5108	5536	4017
ENSG00000033100|CHPF2|protein_coding	4661	4560	6568	3257	4894	4373	4430	4116	3736	3670	3965	3176
ENSG00000033122|LRRC7|protein_coding	53	62	53	39	38	35	29	45	54	65	120	60
ENSG00000033170|FUT8|protein_coding	2660	2370	3183	2082	2756	2635	3514	3289	4083	2560	3960	2829
ENSG00000033178|UBA6|protein_coding	6965	6463	8679	4108	5279	5379	5267	5136	4783	5177	6420	4469
ENSG00000033327|GAB2|protein_coding	658	620	865	206	297	255	265	267	272	525	620	483
ENSG00000033627|ATP6V0A1|protein_coding	2307	2138	2972	1536	2031	1878	2265	2170	2421	2222	2807	2247
ENSG00000033800|PIAS1|protein_coding	1859	1737	2252	1003	1250	1243	1528	1363	1320	1583	2024	1558
ENSG00000033867|SLC4A7|protein_coding	3156	2879	3823	4223	5385	5165	6701	6683	9537	2283	2573	1866
ENSG00000034053|APBA2|protein_coding	10	8	17	14	13	9	12	6	13	6	9	7
ENSG00000034152|MAP2K3|protein_coding	1222	1033	1547	1228	1788	1610	1715	1482	1629	1080	1086	960
ENSG00000034239|EFCAB1|protein_coding	0	0	0	0	0	0	0	1	2	0	0	1
ENSG00000034510|TMSB10|protein_coding	21633	21172	30748	16016	22469	20047	24211	18513	13526	20128	19359	15714
ENSG00000034533|ASTE1|protein_coding	1003	889	1231	493	663	621	643	532	564	606	859	643
ENSG00000034677|RNF19A|protein_coding	2853	2767	3647	1570	1919	1990	2653	2768	3050	3111	4424	3258
ENSG00000034693|PEX3|protein_coding	1288	1228	1716	750	942	857	982	949	721	1096	1186	834
ENSG00000034713|GABARAPL2|protein_coding	3490	3256	4782	2267	3044	2852	3646	3092	2824	3432	3997	2847
ENSG00000034971|MYOC|protein_coding	0	0	0	0	1	0	0	1	0	0	0	0
ENSG00000035115|SH3YL1|protein_coding	3050	2911	4134	1610	2020	1965	2137	2006	1865	2653	3157	2473
ENSG00000035141|FAM136A|protein_coding	9955	10305	14338	6544	8647	8045	7834	7175	4982	7501	6540	5099
ENSG00000035403|VCL|protein_coding	5033	4825	6543	5754	7628	7104	7182	6319	6592	3660	4960	3898
ENSG00000035499|DEPDC1B|protein_coding	3787	3767	5038	2527	3145	2868	2907	2637	2065	2986	3144	2151
ENSG00000035664|DAPK2|protein_coding	138	112	214	217	293	263	182	217	175	96	133	100
ENSG00000035681|NSMAF|protein_coding	2247	2214	3032	1465	1937	1808	1815	1620	1432	1734	2025	1490
ENSG00000035687|ADSS|protein_coding	3386	3225	4583	2510	3413	3223	2912	2639	2200	2213	2256	1721
ENSG00000035720|STAP1|protein_coding	1	2	0	0	1	3	0	4	5	0	9	5
ENSG00000035862|TIMP2|protein_coding	209	199	306	103	143	137	169	128	209	196	337	269
ENSG00000035928|RFC1|protein_coding	4475	4034	5706	2381	3156	3022	2405	2261	2139	2557	3214	2292
ENSG00000036054|TBC1D23|protein_coding	2519	2359	3068	1413	1919	1775	2360	2215	2138	2456	3232	2495
ENSG00000036257|CUL3|protein_coding	5109	4844	6443	3252	4054	4030	4098	3819	3551	3711	4381	3047
ENSG00000036448|MYOM2|protein_coding	3	5	2	2	7	2	5	3	3	1	8	1
ENSG00000036473|OTC|protein_coding	0	1	0	0	0	0	1	0	0	0	1	1
ENSG00000036530|CYP46A1|protein_coding	23	14	9	6	5	9	11	9	14	28	25	15
ENSG00000036549|ZZZ3|protein_coding	4676	4575	6037	2662	3490	3455	3597	3548	3306	3476	4234	3326
ENSG00000036672|USP2|protein_coding	143	131	188	99	156	136	178	153	94	160	141	123
ENSG00000036828|CASR|protein_coding	0	0	0	0	0	0	0	0	0	0	0	0
ENSG00000037042|TUBG2|protein_coding	871	839	1253	790	1052	996	1096	1079	1169	947	1121	916
ENSG00000037241|RPL26L1|protein_coding	3343	3273	4800	2128	2738	2662	3025	2456	2053	2897	3059	2440
ENSG00000037280|FLT4|protein_coding	379	338	499	189	265	248	131	107	119	129	228	189
ENSG00000037474|NSUN2|protein_coding	10959	10521	14564	8154	11040	10762	9039	8069	6661	6484	6710	5343
ENSG00000037637|FBXO42|protein_coding	1621	1577	2172	770	1065	999	1067	1007	832	1308	1415	1175
ENSG00000037749|MFAP3|protein_coding	3749	3650	4993	2294	3098	3102	3303	3113	2862	3344	4050	2882
ENSG00000037757|MRI1|protein_coding	3257	3074	4329	1480	2226	1976	2053	1908	1812	2521	2737	2234
ENSG00000037897|METTL1|protein_coding	2272	2101	3306	1843	2604	2226	1893	1685	1395	1190	1254	1060
ENSG00000037965|HOXC8|protein_coding	24	40	48	15	15	22	14	41	37	66	52	26
ENSG00000038002|AGA|protein_coding	1902	1788	2577	1046	1348	1286	1487	1377	1142	1703	1904	1355
ENSG00000038210|PI4K2B|protein_coding	1263	1314	1713	806	948	893	934	794	763	963	1101	836
ENSG00000038219|BOD1L1|protein_coding	2158	1948	2528	1203	1552	1570	1738	1850	1755	1688	2422	1975
ENSG00000038274|MAT2B|protein_coding	4872	4792	6715	2880	4131	3607	4192	3533	2965	4076	4408	3043
ENSG00000038295|TLL1|protein_coding	9	2	5	2	1	1	0	2	0	2	11	4
ENSG00000038358|EDC4|protein_coding	6053	5948	8430	3311	5073	4291	3685	3275	2762	3906	4366	3676
ENSG00000038382|TRIO|protein_coding	5500	4801	6321	3487	4744	4266	4266	4247	4118	3783	4339	3480
ENSG00000038427|VCAN|protein_coding	7	5	9	2	6	5	2	11	13	5	13	5
ENSG00000038532|CLEC16A|protein_coding	1581	1284	1941	1011	1334	1289	1411	1287	1215	1215	1443	1271
ENSG00000038945|MSR1|protein_coding	9	11	11	2	1	2	0	3	1	3	8	8
ENSG00000039068|CDH1|protein_coding	28978	27270	37367	16681	22180	20469	22978	20542	17235	24539	27505	21037
ENSG00000039123|SKIV2L2|protein_coding	7168	7146	9202	4715	6073	5872	5764	5406	4758	5374	6174	4450
ENSG00000039139|DNAH5|protein_coding	290	242	290	208	233	266	306	408	306	199	220	195
ENSG00000039319|ZFYVE16|protein_coding	4208	3856	4995	2333	2843	2801	3213	3376	2975	3643	4402	3164
ENSG00000039523|FAM65A|protein_coding	167	143	244	74	97	94	107	97	100	141	195	134
ENSG00000039537|C6|protein_coding	0	1	3	0	0	0	0	0	0	0	0	0
ENSG00000039560|RAI14|protein_coding	1513	1451	1936	1456	2092	1814	1347	1342	1089	715	784	540
ENSG00000039600|SOX30|protein_coding	8	23	21	2	12	11	25	17	22	40	27	24
ENSG00000039650|PNKP|protein_coding	3998	3813	5755	2593	3645	3298	3312	3180	3248	3556	4070	3452
ENSG00000039987|BEST2|protein_coding	22	18	27	10	15	6	21	16	7	28	25	22
ENSG00000040199|PHLPP2|protein_coding	2626	2283	3085	1568	2097	1998	2099	1829	1563	1699	1736	1315
ENSG00000040275|SPDL1|protein_coding	6052	5647	7857	3434	4387	4155	4085	3778	2838	4662	4685	3338
ENSG00000040341|STAU2|protein_coding	1700	1610	2306	729	966	942	1143	1047	1034	1532	1977	1452
ENSG00000040487|PQLC2|protein_coding	598	605	898	482	766	580	536	476	313	400	351	296
ENSG00000040531|CTNS|protein_coding	1308	1247	1869	660	1019	861	983	871	721	1136	1230	994
ENSG00000040608|RTN4R|protein_coding	193	207	265	119	185	127	137	138	65	99	102	68
ENSG00000040633|PHF23|protein_coding	2623	2529	3700	1685	2214	2197	2147	1695	1440	1910	1911	1446
ENSG00000040731|CDH10|protein_coding	42	36	42	4	2	6	9	9	7	28	48	61
ENSG00000040933|INPP4A|protein_coding	1405	1369	1838	651	975	973	795	804	759	1050	1177	1048
ENSG00000041353|RAB27B|protein_coding	1163	1104	1477	1111	1481	1318	2338	2202	2286	1260	1665	1147
ENSG00000041357|PSMA4|protein_coding	15171	14445	20819	9153	12862	11419	14164	12356	10079	13867	13562	9261
ENSG00000041515|MYO16|protein_coding	145	129	190	71	79	73	65	81	86	133	153	108
ENSG00000041802|LSG1|protein_coding	9939	9443	12826	6740	8816	8454	8347	7486	6692	6811	8138	6111
ENSG00000041880|PARP3|protein_coding	276	275	353	123	230	134	178	183	208	277	387	305
ENSG00000041982|TNC|protein_coding	255	229	311	188	268	190	201	178	51	174	14	5
ENSG00000041988|THAP3|protein_coding	575	571	747	244	385	351	359	297	251	421	439	410
ENSG00000042062|FAM65C|protein_coding	198	181	257	124	159	149	180	184	254	250	377	351
ENSG00000042088|TDP1|protein_coding	2581	2441	3580	1461	1834	1894	1765	1542	1458	1955	2392	1649
ENSG00000042286|AIFM2|protein_coding	1284	1247	1978	671	907	918	954	822	615	1123	977	935
ENSG00000042304|C2orf83|protein_coding	2	0	1	0	0	1	0	0	0	0	0	0
ENSG00000042317|SPATA7|protein_coding	316	269	379	153	192	172	270	262	260	375	461	372
ENSG00000042429|MED17|protein_coding	2079	2058	2878	1507	1930	1802	2011	1910	1517	1757	1871	1453
ENSG00000042445|RETSAT|protein_coding	2111	2141	2770	909	1374	1192	1680	1424	1235	2433	2643	2013
ENSG00000042493|CAPG|protein_coding	496	450	694	229	373	331	410	272	266	460	568	540
ENSG00000042753|AP2S1|protein_coding	9683	9595	14088	5884	8497	7596	7341	5842	4686	7704	7790	6501
ENSG00000042781|USH2A|protein_coding	101	70	100	53	75	75	85	87	101	81	176	132
ENSG00000042813|ZPBP|protein_coding	7	0	1	0	1	0	0	0	0	0	0	0
ENSG00000042832|TG|protein_coding	2	1	11	0	1	3	3	3	6	6	7	6
ENSG00000042980|ADAM28|protein_coding	1	2	0	5	0	0	3	0	7	4	7	9
ENSG00000043039|BARX2|protein_coding	66	71	85	26	38	27	71	67	93	66	148	113
ENSG00000043093|DCUN1D1|protein_coding	3946	3858	5162	2239	2969	2844	3242	3041	2542	3207	3643	2591
ENSG00000043143|JADE2|protein_coding	5398	4914	7049	4242	5961	5524	5085	4451	3199	3365	3274	2637
ENSG00000043355|ZIC2|protein_coding	237	233	324	113	162	133	130	96	109	119	104	108
ENSG00000043462|LCP2|protein_coding	12	8	27	2	2	3	3	2	4	16	18	18
ENSG00000043514|TRIT1|protein_coding	1407	1415	1834	958	1150	1124	1069	1002	1009	1184	1425	1046
ENSG00000043591|ADRB1|protein_coding	25	20	49	10	13	20	8	21	9	21	11	6
ENSG00000044012|GUCA2B|protein_coding	0	0	0	0	0	0	1	0	0	0	0	0
ENSG00000044090|CUL7|protein_coding	3107	3014	4128	1692	2429	2110	2770	2554	2197	3447	3864	3182
ENSG00000044115|CTNNA1|protein_coding	39516	38377	52818	22207	29676	28217	29890	25269	22975	30215	36083	28483
ENSG00000044446|PHKA2|protein_coding	1355	1269	1691	807	971	929	928	965	1026	1230	1668	1170
ENSG00000044459|CNTLN|protein_coding	323	271	324	148	135	137	108	90	107	157	229	150
ENSG00000044524|EPHA3|protein_coding	2	13	9	12	14	16	22	8	17	17	13	13
ENSG00000044574|HSPA5|protein_coding	10639	9898	14691	10121	13537	12387	16836	14666	13608	11007	9336	6593
ENSG00000046604|DSG2|protein_coding	2457	2406	3310	1728	2155	1974	2139	2035	1904	2110	2280	1730
ENSG00000046647|GEMIN8|protein_coding	400	376	520	146	271	233	243	218	226	375	516	385
ENSG00000046651|OFD1|protein_coding	1301	1285	1702	788	1022	1002	1068	1080	999	1122	1472	1049
ENSG00000046653|GPM6B|protein_coding	187	152	227	95	114	115	108	164	107	173	206	130
ENSG00000046774|MAGEC2|protein_coding	0	0	0	0	0	0	0	0	0	0	0	0
ENSG00000046889|PREX2|protein_coding	0	0	0	0	0	0	2	1	3	0	2	0
ENSG00000047056|WDR37|protein_coding	2190	2074	3089	1512	2015	1833	2110	1921	1802	2189	2240	1835
ENSG00000047188|YTHDC2|protein_coding	1568	1434	1892	868	1134	1066	1172	1195	1277	1448	1817	1268
ENSG00000047230|CTPS2|protein_coding	2519	2398	3270	1178	1631	1455	1508	1470	1135	1973	2067	1499
ENSG00000047249|ATP6V1H|protein_coding	2113	2026	2902	1232	1666	1484	1897	1629	1366	1900	1994	1441
ENSG00000047315|POLR2B|protein_coding	12982	12797	17370	8188	10336	10257	10389	9791	7955	9481	10831	7630
ENSG00000047346|FAM214A|protein_coding	3125	2762	3646	1875	2399	2197	4001	3973	3431	5211	6055	4576
ENSG00000047365|ARAP2|protein_coding	1103	1019	1394	1589	2067	1966	2104	2089	1983	710	841	610
ENSG00000047410|TPR|protein_coding	15269	14008	18566	8108	10540	10013	10412	10763	9665	11271	14387	11002
ENSG00000047457|CP|protein_coding	75	57	83	52	64	71	93	127	160	140	156	132
ENSG00000047578|KIAA0556|protein_coding	2379	2097	2847	1108	1626	1449	1845	1643	1644	2265	2612	2095
ENSG00000047579|DTNBP1|protein_coding	461	401	534	254	312	258	255	273	204	354	363	261
ENSG00000047597|XK|protein_coding	329	365	457	187	254	230	143	151	121	166	226	173
ENSG00000047617|ANO2|protein_coding	69	75	89	27	21	37	33	17	46	60	125	102
ENSG00000047621|C12orf4|protein_coding	1353	1195	1680	959	1194	1199	1139	1069	1026	940	1357	951
ENSG00000047634|SCML1|protein_coding	1677	1480	2017	1267	1660	1443	1456	1476	1573	1195	1737	1281
ENSG00000047644|WWC3|protein_coding	2791	2554	3477	1382	1908	1829	1933	1973	1565	2356	2814	2340
ENSG00000047648|ARHGAP6|protein_coding	19	16	30	28	60	58	11	20	29	12	18	13
ENSG00000047662|FAM184B|protein_coding	16	21	30	11	11	15	6	12	12	37	16	12
ENSG00000047849|MAP4|protein_coding	5874	5169	7709	3131	4187	3858	4577	3853	3441	4670	4660	3965
ENSG00000047932|GOPC|protein_coding	2419	2334	3178	1599	2021	1942	2148	2048	1701	2023	2477	1727
ENSG00000047936|ROS1|protein_coding	0	0	0	1	0	0	1	0	0	0	0	0
ENSG00000048028|USP28|protein_coding	1555	1446	1879	625	770	771	814	708	789	1020	1589	1163
ENSG00000048052|HDAC9|protein_coding	44	64	70	17	19	23	34	49	27	38	27	26
ENSG00000048140|TSPAN17|protein_coding	6406	6363	8937	3768	5763	5102	4917	4219	3812	4949	4645	3946
ENSG00000048162|NOP16|protein_coding	7160	6987	10314	6358	8785	8056	6668	5463	4265	3556	3152	2585
ENSG00000048342|CC2D2A|protein_coding	1068	979	1271	605	757	674	776	776	726	915	1169	885
ENSG00000048392|RRM2B|protein_coding	7093	6812	9042	3611	4730	4391	5455	4972	4328	6150	6989	4716
ENSG00000048405|ZNF800|protein_coding	2770	2544	3388	2025	2643	2468	2509	2371	1937	1852	2197	1589
ENSG00000048462|TNFRSF17|protein_coding	3	5	3	2	2	0	7	5	10	10	9	21
ENSG00000048471|SNX29|protein_coding	647	540	833	303	369	377	564	592	585	634	999	783
ENSG00000048540|LMO3|protein_coding	44	26	22	16	36	10	10	27	62	39	54	35
ENSG00000048544|MRPS10|protein_coding	4454	4422	6115	3271	4244	3973	4138	3683	3397	3617	4000	3066
ENSG00000048545|GUCA1A|protein_coding	0	0	0	0	1	1	1	8	0	0	1	0
ENSG00000048649|RSF1|protein_coding	2523	2199	3061	1411	1635	1747	2114	1987	2019	2360	3026	2165
ENSG00000048707|VPS13D|protein_coding	3672	3161	4193	1763	2166	2096	2439	2471	2876	3002	4540	3740
ENSG00000048740|CELF2|protein_coding	5	2	30	0	1	1	2	1	0	0	0	0
ENSG00000048828|FAM120A|protein_coding	19287	17769	24829	11264	15738	14347	14551	12859	11003	14290	15903	12094
ENSG00000048991|R3HDM1|protein_coding	1862	1560	2126	1112	1376	1423	1498	1429	1311	1480	1745	1296
ENSG00000049089|COL9A2|protein_coding	680	618	933	213	322	282	316	277	209	624	684	579
ENSG00000049130|KITLG|protein_coding	2123	1958	2584	1155	1372	1390	1820	1579	2427	1871	4802	3385
ENSG00000049167|ERCC8|protein_coding	1706	1660	2197	1095	1404	1247	1396	1174	1250	1271	1678	1160
ENSG00000049192|ADAMTS6|protein_coding	61	31	72	26	26	31	23	42	35	54	111	87
ENSG00000049239|H6PD|protein_coding	1360	1201	1650	509	851	765	766	788	717	1162	1444	1228
ENSG00000049245|VAMP3|protein_coding	4085	3769	5392	2612	3521	3243	3677	3135	2646	3263	3601	2679
ENSG00000049246|PER3|protein_coding	658	554	751	360	445	407	331	326	486	308	786	623
ENSG00000049247|UTS2|protein_coding	2	0	3	0	0	0	0	0	1	1	0	1
ENSG00000049249|TNFRSF9|protein_coding	0	2	2	2	0	1	2	1	3	0	4	0
ENSG00000049283|EPN3|protein_coding	2605	2341	3660	1038	1650	1369	1215	1037	969	1552	1640	1329
ENSG00000049323|LTBP1|protein_coding	2586	2438	3373	1443	1869	1676	1526	1296	1196	1990	2524	1925
ENSG00000049449|RCN1|protein_coding	3594	3370	4853	2835	3771	3428	3635	3190	2742	2721	2781	2132
ENSG00000049540|ELN|protein_coding	3	1	0	0	3	0	3	1	4	0	0	3
ENSG00000049541|RFC2|protein_coding	5495	5150	7461	3121	4279	3925	2808	2287	1728	2903	3238	2342
ENSG00000049618|ARID1B|protein_coding	2691	2273	3101	1485	1854	1850	1986	2099	2272	2367	2862	2301
ENSG00000049656|CLPTM1L|protein_coding	9402	9353	13158	6292	9271	8107	7082	6143	4864	6610	6715	5510
ENSG00000049759|NEDD4L|protein_coding	815	744	1102	831	1081	1173	1569	1425	1544	907	1130	874
ENSG00000049768|FOXP3|protein_coding	34	31	52	16	42	32	37	29	38	22	38	33
ENSG00000049769|PPP1R3F|protein_coding	273	226	331	112	204	178	185	147	125	191	330	234
ENSG00000049860|HEXB|protein_coding	3954	3648	5229	2836	3837	3540	3938	3490	3344	3396	3615	2580
ENSG00000049883|PTCD2|protein_coding	1392	1300	1790	877	1089	1165	1061	1046	1029	1110	1458	1077
ENSG00000050030|KIAA2022|protein_coding	73	45	82	25	32	26	39	23	23	38	67	57
ENSG00000050130|JKAMP|protein_coding	3129	3063	4452	2226	2855	2518	3023	2714	2382	2714	3030	2192
ENSG00000050165|DKK3|protein_coding	10	1	2	7	0	2	2	7	1	3	1	3
ENSG00000050327|ARHGEF5|protein_coding	600	635	857	379	476	450	466	449	342	457	567	402
ENSG00000050344|NFE2L3|protein_coding	1590	1264	1715	1034	1272	1252	1243	1362	1665	1543	2259	1737
ENSG00000050393|MCUR1|protein_coding	3477	3363	4670	2349	3102	2801	2836	2608	2197	2525	2980	2076
ENSG00000050405|LIMA1|protein_coding	2728	2709	3586	1500	2033	1882	2565	2372	1958	2789	3123	2321
ENSG00000050426|LETMD1|protein_coding	3719	3468	4743	1970	2545	2564	2685	2459	2552	3266	4107	3066
ENSG00000050438|SLC4A8|protein_coding	906	758	1067	306	407	411	635	505	522	1058	1547	1283
ENSG00000050555|LAMC3|protein_coding	123	133	193	108	149	139	85	82	104	87	142	125
ENSG00000050628|PTGER3|protein_coding	128	139	195	99	141	153	98	80	66	64	85	50
ENSG00000050730|TNIP3|protein_coding	2	0	1	0	0	1	0	0	1	0	1	0
ENSG00000050748|MAPK9|protein_coding	7160	6785	9409	4128	5444	5145	4932	4741	4246	5345	5950	4421
ENSG00000050767|COL23A1|protein_coding	32	12	22	9	10	16	14	8	22	17	21	22
ENSG00000050820|BCAR1|protein_coding	3217	3055	4621	1792	2760	2346	2271	2193	2079	2325	2561	2260
ENSG00000051009|FAM160A2|protein_coding	1436	1404	1913	785	1094	919	1026	1004	936	1321	1668	1385
ENSG00000051108|HERPUD1|protein_coding	1455	1435	1998	746	979	922	1353	1183	1451	1809	3049	2220
ENSG00000051128|HOMER3|protein_coding	530	545	817	370	617	538	421	409	321	388	344	300
ENSG00000051180|RAD51|protein_coding	1121	1132	1625	720	928	869	451	350	313	432	473	391
ENSG00000051341|POLQ|protein_coding	3860	3433	4509	2031	2612	2599	2012	2144	2041	2412	3139	2174
ENSG00000051382|PIK3CB|protein_coding	1210	889	1355	703	903	931	1021	976	1052	1037	1306	926
ENSG00000051523|CYBA|protein_coding	8345	8247	12162	4497	7334	5732	5738	5047	3795	6265	6384	5119
ENSG00000051596|THOC3|protein_coding	3117	3168	4395	1841	2852	2329	2243	1960	1609	2384	2867	2268
ENSG00000051620|HEBP2|protein_coding	1977	1826	2678	1071	1511	1301	1636	1590	1564	1946	2600	2011
ENSG00000051825|MPHOSPH9|protein_coding	5999	5453	7320	2710	3463	3363	2857	3084	2526	4215	5292	3766
ENSG00000052126|PLEKHA5|protein_coding	1069	989	1458	545	763	735	838	854	773	993	1130	853
ENSG00000052344|PRSS8|protein_coding	1275	1244	1735	339	497	445	609	464	376	1310	1256	1038
ENSG00000052723|SIKE1|protein_coding	19395	19179	25127	11594	15139	14555	16251	15495	14238	16159	21420	15561
ENSG00000052749|RRP12|protein_coding	6688	6557	9247	5313	7692	7193	5515	4588	3836	3487	3842	3482
ENSG00000052795|FNIP2|protein_coding	476	418	510	197	265	252	204	206	202	242	332	281
ENSG00000052802|MSMO1|protein_coding	6526	6833	9137	5421	7104	6624	10961	9331	10018	7632	10108	7287
ENSG00000052841|TTC17|protein_coding	3059	2818	3905	1917	2477	2348	2502	2378	2451	2414	3289	2692
ENSG00000052850|ALX4|protein_coding	15	11	9	4	5	12	3	13	10	13	32	12
ENSG00000053108|FSTL4|protein_coding	99	113	136	212	297	232	645	591	830	256	268	263
ENSG00000053254|FOXN3|protein_coding	821	744	1054	319	484	438	404	409	475	614	758	615
ENSG00000053328|METTL24|protein_coding	1	0	0	0	1	0	0	1	0	0	2	4
ENSG00000053371|AKR7A2|protein_coding	2482	2381	3337	1202	1832	1727	1482	1357	1079	1825	1941	1716
ENSG00000053372|MRTO4|protein_coding	5857	5694	8052	4405	6044	5478	4724	3940	2962	3346	3117	2502
ENSG00000053438|NNAT|protein_coding	119	95	152	59	96	95	76	90	116	75	107	77
ENSG00000053501|USE1|protein_coding	540	516	733	382	547	465	445	366	436	406	440	406
ENSG00000053524|MCF2L2|protein_coding	106	82	115	34	78	49	83	96	68	113	122	107
ENSG00000053702|NRIP2|protein_coding	152	79	141	48	90	112	98	81	127	173	190	160
ENSG00000053747|LAMA3|protein_coding	946	880	1249	626	760	714	628	642	593	526	494	342
ENSG00000053770|AP5M1|protein_coding	4026	3929	5284	2027	2728	2548	2937	2816	2500	3573	4272	2978
ENSG00000053900|ANAPC4|protein_coding	2744	2753	3474	2010	2651	2486	2520	2493	2355	2054	2272	1842
ENSG00000053918|KCNQ1|protein_coding	23	20	37	12	24	23	15	20	17	19	28	25
ENSG00000054116|TRAPPC3|protein_coding	3092	3089	4518	1937	2668	2333	2711	2257	1740	2742	2707	1995
ENSG00000054118|THRAP3|protein_coding	11215	10653	14913	6268	8484	8179	6197	5501	4435	6558	7306	5442
ENSG00000054148|PHPT1|protein_coding	5693	5646	8265	2862	4474	3696	3692	2951	2754	4316	5282	4528
ENSG00000054179|ENTPD2|protein_coding	242	220	329	216	364	274	281	279	452	182	401	329
ENSG00000054219|LY75|protein_coding	0	0	0	1	0	0	0	0	0	0	1	1
ENSG00000054267|ARID4B|protein_coding	1915	1755	2256	1016	1224	1233	1472	1607	1600	1885	2529	1775
ENSG00000054277|OPN3|protein_coding	228	207	298	220	270	242	198	166	155	136	186	141
ENSG00000054282|SDCCAG8|protein_coding	751	656	923	451	584	563	782	690	694	822	971	710
ENSG00000054356|PTPRN|protein_coding	5	1	1	3	2	6	1	0	10	1	3	1
ENSG00000054392|HHAT|protein_coding	253	182	313	107	140	127	188	164	136	228	332	290
ENSG00000054523|KIF1B|protein_coding	1853	1733	2203	1078	1380	1473	1600	1580	1439	1523	1693	1366
ENSG00000054598|FOXC1|protein_coding	400	399	667	292	419	392	277	239	208	182	133	100
ENSG00000054611|TBC1D22A|protein_coding	899	749	1147	488	669	611	610	575	543	759	801	668
ENSG00000054654|SYNE2|protein_coding	11211	9494	12181	4732	5955	5989	4893	4942	4753	5940	9037	7000
ENSG00000054690|PLEKHH1|protein_coding	1739	1519	1910	1013	1483	1383	1307	1281	1218	1302	1363	1088
ENSG00000054793|ATP9A|protein_coding	3819	3529	4745	2124	2854	2751	3520	2934	2986	2922	4079	3276
ENSG00000054796|SPO11|protein_coding	0	0	1	0	3	0	1	6	3	0	1	2
ENSG00000054803|CBLN4|protein_coding	0	0	0	0	0	0	0	0	0	0	0	0
ENSG00000054938|CHRDL2|protein_coding	4	1	3	0	2	0	2	4	10	7	9	11
ENSG00000054965|FAM168A|protein_coding	3919	3517	4809	1717	2218	1978	2348	1944	2127	2945	3761	3167
ENSG00000054967|RELT|protein_coding	999	897	1362	775	1221	1054	681	627	652	383	495	408
ENSG00000054983|GALC|protein_coding	62	61	95	27	44	40	34	43	66	100	135	102
ENSG00000055044|NOP58|protein_coding	9681	8983	12499	7220	9386	8875	7409	6974	6448	5738	6235	4779
ENSG00000055070|SZRD1|protein_coding	6119	5769	8553	3682	5105	4706	4469	3683	3210	4365	4827	3775
ENSG00000055118|KCNH2|protein_coding	180	169	219	99	129	88	118	70	91	101	156	126
ENSG00000055130|CUL1|protein_coding	4112	3943	5396	2901	3794	3429	3531	3070	2653	2820	2886	2093
ENSG00000055147|FAM114A2|protein_coding	1728	1660	2234	1003	1311	1353	1436	1300	1429	1597	2237	1588
ENSG00000055163|CYFIP2|protein_coding	1031	894	1345	474	591	580	564	520	503	829	1038	869
ENSG00000055208|TAB2|protein_coding	1447	1289	1759	862	1102	1034	1173	1081	912	1126	1314	997
ENSG00000055211|GINM1|protein_coding	1364	1365	1860	839	1087	974	1027	928	746	1170	1294	860
ENSG00000055332|EIF2AK2|protein_coding	6098	4939	6229	2881	3938	3557	3891	3675	2465	3433	3812	2675
ENSG00000055483|USP36|protein_coding	2328	1945	2951	1759	2119	2040	1638	1613	1644	1136	1498	1171
ENSG00000055609|KMT2C|protein_coding	6244	4710	6361	3117	3685	3675	4486	4693	4428	5648	7365	5794
ENSG00000055732|MCOLN3|protein_coding	53	52	96	45	71	60	59	61	74	35	120	60
ENSG00000055813|CCDC85A|protein_coding	49	59	51	28	36	25	30	45	24	32	20	16
ENSG00000055917|PUM2|protein_coding	5103	4507	6292	3069	3701	3376	3510	3346	3411	3648	4270	3141
ENSG00000055950|MRPL43|protein_coding	3372	3318	4971	1879	2670	2258	2691	2144	2001	2741	3226	2418
ENSG00000055955|ITIH4|protein_coding	4	3	4	1	3	1	4	2	7	21	10	8
ENSG00000055957|ITIH1|protein_coding	0	5	0	1	0	0	0	0	0	0	0	0
ENSG00000056050|HPF1|protein_coding	1188	1168	1692	627	892	807	748	648	611	879	1050	710
ENSG00000056097|ZFR|protein_coding	7602	7246	9313	4982	6327	5994	6588	5881	5726	6032	7880	6121
ENSG00000056277|ZNF280C|protein_coding	1118	1085	1511	844	1029	1042	959	882	816	732	872	678
ENSG00000056291|NPFFR2|protein_coding	0	0	0	0	0	0	0	0	1	3	0	0
ENSG00000056487|PHF21B|protein_coding	48	56	76	38	26	39	36	30	50	57	69	74
ENSG00000056558|TRAF1|protein_coding	101	103	183	48	84	90	92	103	107	134	214	178
ENSG00000056586|RC3H2|protein_coding	5625	5070	6557	3352	3945	4026	4221	4083	3969	4241	5143	3918
ENSG00000056736|IL17RB|protein_coding	1373	1215	1730	573	757	682	424	401	390	578	658	524
ENSG00000056972|TRAF3IP2|protein_coding	1494	1396	1965	584	844	758	795	665	727	1037	1303	1000
ENSG00000056998|GYG2|protein_coding	84	119	137	46	64	69	81	72	75	83	138	115
ENSG00000057019|DCBLD2|protein_coding	2833	2733	3538	1911	2523	2408	2240	2165	1487	1843	1998	1344
ENSG00000057149|SERPINB3|protein_coding	2	5	5	3	3	1	3	3	5	1	5	1
ENSG00000057252|SOAT1|protein_coding	1881	1820	2566	1070	1468	1320	1315	1098	855	1296	1145	818
ENSG00000057294|PKP2|protein_coding	1749	1795	2488	1340	1680	1621	1648	1475	1005	1715	1434	1026
ENSG00000057468|MSH4|protein_coding	8	14	17	7	10	8	7	16	9	12	9	17
ENSG00000057593|F7|protein_coding	22	12	23	4	3	1	6	5	3	12	43	22
ENSG00000057608|GDI2|protein_coding	25039	24248	34437	16565	22496	20918	21810	19158	15160	18502	18989	13405
ENSG00000057657|PRDM1|protein_coding	10	16	28	16	19	8	23	18	9	13	5	5
ENSG00000057663|ATG5|protein_coding	1741	1698	2351	1132	1439	1278	1552	1324	1337	1487	1864	1301
ENSG00000057704|TMCC3|protein_coding	83	59	76	19	35	26	38	18	53	42	46	52
ENSG00000057757|PITHD1|protein_coding	2950	2936	4401	1997	2715	2494	2330	1938	1794	2067	2274	1707
ENSG00000057935|MTA3|protein_coding	2278	1968	2891	1079	1401	1294	1799	1531	1663	2128	3268	2450
ENSG00000058056|USP13|protein_coding	2730	2357	3234	1326	1713	1770	1600	1498	1178	1871	2010	1429
ENSG00000058063|ATP11B|protein_coding	2966	2708	3516	1842	2418	2350	2696	2474	2245	2363	3054	2200
ENSG00000058085|LAMC2|protein_coding	3	5	7	4	7	6	16	15	6	3	3	0
ENSG00000058091|CDK14|protein_coding	600	531	658	294	385	341	377	330	265	428	612	406
ENSG00000058262|SEC61A1|protein_coding	20204	19709	27889	12202	17372	15526	14492	12558	9458	15234	14421	11216
ENSG00000058272|PPP1R12A|protein_coding	6278	5845	7619	3652	4838	4525	4942	4923	4624	4994	6841	5174
ENSG00000058335|RASGRF1|protein_coding	492	471	626	247	301	312	294	271	443	341	911	634
ENSG00000058404|CAMK2B|protein_coding	233	200	315	123	187	138	145	155	85	128	134	102
ENSG00000058453|CROCC|protein_coding	1125	965	1359	531	845	708	626	678	710	807	1175	987
ENSG00000058600|POLR3E|protein_coding	6963	6643	9282	4325	6313	5730	4854	4562	4362	4603	5254	4308
ENSG00000058668|ATP2B4|protein_coding	1476	1252	1627	692	833	820	927	761	940	1332	1808	1556
ENSG00000058673|ZC3H11A|protein_coding	13429	12071	16376	8560	10791	10388	11708	11213	11206	10271	13642	9818
ENSG00000058729|RIOK2|protein_coding	2426	2398	3411	1812	2429	2178	2297	2131	1924	1840	2292	1531
ENSG00000058799|YIPF1|protein_coding	1042	1001	1473	643	819	735	1044	820	776	1134	1368	1031
ENSG00000058804|NDC1|protein_coding	6255	6022	8168	3916	5225	4914	4773	4406	3745	4284	4909	3422
ENSG00000058866|DGKG|protein_coding	15	21	15	6	9	10	19	16	8	13	13	4
ENSG00000059122|FLYWCH1|protein_coding	1835	1705	2618	677	1099	934	1026	982	785	1569	1738	1319
ENSG00000059145|UNKL|protein_coding	1657	1656	2401	794	1195	971	1156	1128	905	1623	1433	1306
ENSG00000059377|TBXAS1|protein_coding	9	15	25	7	10	11	8	18	15	6	18	6
ENSG00000059378|PARP12|protein_coding	919	740	939	521	802	652	718	608	330	597	568	430
ENSG00000059573|ALDH18A1|protein_coding	9595	9202	13112	6409	8947	8011	7736	6501	5485	7430	7913	6218
ENSG00000059588|TARBP1|protein_coding	1705	1562	2136	1093	1488	1281	1200	1274	1339	1336	1665	1294
ENSG00000059691|GATB|protein_coding	1575	1484	2113	766	1145	966	1128	909	945	1178	1824	1390
ENSG00000059728|MXD1|protein_coding	425	391	533	319	405	403	504	478	407	547	678	609
ENSG00000059758|CDK17|protein_coding	2374	2151	3057	1688	2298	2131	2372	2147	2219	1997	2808	1939
ENSG00000059769|DNAJC25|protein_coding	639	559	861	594	709	640	644	656	523	522	502	385
ENSG00000059804|SLC2A3|protein_coding	332	311	485	306	386	425	235	209	172	193	249	221
ENSG00000059915|PSD|protein_coding	245	220	305	117	202	152	199	188	164	191	250	231
ENSG00000060069|CTDP1|protein_coding	1278	1285	2115	735	1142	951	891	805	744	941	1101	804
ENSG00000060138|YBX3|protein_coding	5219	4945	7095	4223	6030	5365	5115	4531	3775	4016	3880	2977
ENSG00000060140|STYK1|protein_coding	217	278	373	84	165	137	169	134	118	210	215	159
ENSG00000060237|WNK1|protein_coding	8095	6954	9675	4641	5922	5636	5882	5494	4570	5857	6710	5413
ENSG00000060303|RPS17P5|processed_pseudogene	0	1	2	1	2	2	1	4	3	3	2	2
ENSG00000060339|CCAR1|protein_coding	7447	6998	9832	4540	5982	5881	7075	6770	5944	6937	8349	6010
ENSG00000060491|OGFR|protein_coding	3069	2907	4476	1949	3043	2589	2489	2208	1832	2178	2588	2119
ENSG00000060558|GNA15|protein_coding	2	5	6	5	7	1	2	1	5	5	1	8
ENSG00000060566|CREB3L3|protein_coding	0	0	0	0	0	1	0	0	0	0	2	0
ENSG00000060642|PIGV|protein_coding	1100	994	1342	548	703	698	757	693	651	1114	1492	1074
ENSG00000060656|PTPRU|protein_coding	792	797	951	303	465	376	343	261	349	545	853	735
ENSG00000060688|SNRNP40|protein_coding	4487	4575	6294	2709	3749	3361	3281	2804	2294	3298	3225	2440
ENSG00000060709|RIMBP2|protein_coding	0	2	3	0	0	2	1	1	0	5	5	5
ENSG00000060718|COL11A1|protein_coding	2	3	0	3	1	0	2	1	2	0	2	1
ENSG00000060749|QSER1|protein_coding	2441	1975	2403	1603	1958	1970	1995	1956	1914	1608	2052	1442
ENSG00000060762|MPC1|protein_coding	1757	1700	2473	932	1425	1255	1513	1278	1145	1512	1779	1255
ENSG00000060971|ACAA1|protein_coding	1542	1540	2223	918	1291	1100	1186	1036	848	1463	1514	1159
ENSG00000060982|BCAT1|protein_coding	737	664	866	341	451	390	463	455	655	501	1045	764
ENSG00000061273|HDAC7|protein_coding	2863	2720	4097	2305	3476	2967	3143	2890	2085	2272	1942	1655
ENSG00000061337|LZTS1|protein_coding	14	5	15	7	9	6	0	2	2	1	3	8
ENSG00000061455|PRDM6|protein_coding	303	266	310	131	154	137	111	122	88	226	243	192
ENSG00000061492|WNT8A|protein_coding	0	0	2	0	0	0	0	0	0	1	0	0
ENSG00000061656|SPAG4|protein_coding	188	153	243	90	148	100	151	144	174	141	281	225
ENSG00000061676|NCKAP1|protein_coding	12584	12105	15728	7831	10269	9888	10730	10129	8457	10041	10578	7563
ENSG00000061794|MRPS35|protein_coding	6121	6180	8732	4460	5803	5397	5807	5089	4272	4966	5175	3605
ENSG00000061918|GUCY1B3|protein_coding	187	174	282	189	252	225	273	258	268	163	210	128
ENSG00000061936|SFSWAP|protein_coding	5009	4770	6603	2894	4128	3609	3494	3420	3752	3615	5064	3999
ENSG00000061938|TNK2|protein_coding	4599	4360	6127	1851	2768	2340	2023	2170	1931	3430	4221	3625
ENSG00000061987|MON2|protein_coding	5199	4612	5939	2781	3638	3354	4509	4693	5446	5606	7784	6088
ENSG00000062038|CDH3|protein_coding	4484	4287	5716	2007	2762	2495	2859	2247	1847	3811	4000	3352
ENSG00000062096|ARSF|protein_coding	0	0	0	0	0	0	0	1	0	0	0	0
ENSG00000062194|GPBP1|protein_coding	7409	7118	10091	4743	6303	5893	6311	6086	5715	6085	7829	5341
ENSG00000062282|DGAT2|protein_coding	391	355	585	399	581	508	471	360	359	242	337	240
ENSG00000062370|ZNF112|protein_coding	255	203	318	98	141	166	187	196	198	277	370	298
ENSG00000062485|CS|protein_coding	13845	12666	17925	8698	11461	10845	11409	9733	8061	10549	11040	8476
ENSG00000062524|LTK|protein_coding	11	8	11	4	5	10	2	3	0	9	7	8
ENSG00000062582|MRPS24|protein_coding	680	606	1028	371	603	420	482	442	443	483	754	488
ENSG00000062598|ELMO2|protein_coding	1646	1487	2112	923	1181	1136	1210	1058	958	1297	1514	1117
ENSG00000062650|WAPL|protein_coding	7741	7447	9664	4807	6231	6065	6016	5572	5159	5336	6557	4736
ENSG00000062716|VMP1|protein_coding	58849	55465	67090	56091	72907	64399	98024	100788	77311	81795	54733	41719
ENSG00000062725|APPBP2|protein_coding	26519	24800	33253	12844	16661	16180	20002	19116	17349	24336	29636	21608
ENSG00000062822|POLD1|protein_coding	4974	4814	7086	2169	3738	2858	1709	1620	1381	2233	2549	2281
ENSG00000063015|SEZ6|protein_coding	63	37	53	17	28	12	36	27	23	55	80	73
ENSG00000063046|EIF4B|protein_coding	43253	42145	57778	23414	30770	29244	31872	27986	25423	35514	42048	31437
ENSG00000063127|SLC6A16|protein_coding	39	15	25	11	8	4	22	18	23	44	47	43
ENSG00000063169|GLTSCR1|protein_coding	134	119	165	53	70	93	101	120	108	151	203	138
ENSG00000063176|SPHK2|protein_coding	595	580	952	215	397	366	296	250	251	484	621	452
ENSG00000063177|RPL18|protein_coding	36748	36316	53348	22080	32450	27777	29035	23142	18806	29724	30820	24801
ENSG00000063180|CA11|protein_coding	589	585	882	462	699	618	613	516	452	479	675	503
ENSG00000063241|ISOC2|protein_coding	7948	7875	11895	4310	6772	5686	5124	4103	3420	5732	5999	4975
ENSG00000063244|U2AF2|protein_coding	15114	15005	21533	9027	13322	12112	10230	8335	6424	10204	9873	7972
ENSG00000063245|EPN1|protein_coding	3571	3190	4890	1888	2936	2511	2427	2115	1874	2864	3175	2565
ENSG00000063322|MED29|protein_coding	2601	2495	3570	1361	1832	1767	1749	1474	1191	1945	2001	1727
ENSG00000063438|AHRR|protein_coding	773	718	955	84	124	86	128	158	71	674	306	347
ENSG00000063515|GSC2|protein_coding	0	0	0	0	2	0	3	1	0	0	1	0
ENSG00000063587|ZNF275|protein_coding	701	648	853	838	1103	1089	1067	849	862	454	518	431
ENSG00000063601|MTMR1|protein_coding	4333	4325	5742	2836	3880	3608	3295	3218	2622	2988	3201	2467
ENSG00000063660|GPC1|protein_coding	1304	1173	1911	792	1189	1063	837	822	704	814	1009	955
ENSG00000063761|ADCK1|protein_coding	827	733	1105	474	602	533	569	503	408	632	685	616
ENSG00000063854|HAGH|protein_coding	1500	1459	2116	697	1096	1082	990	849	755	1340	1513	1308
ENSG00000063978|RNF4|protein_coding	6478	6216	9030	4423	6119	5765	5077	4298	3449	4216	4364	3397
ENSG00000064012|CASP8|protein_coding	2048	1866	2648	1437	1786	1775	1682	1558	1175	1430	1525	1177
ENSG00000064042|LIMCH1|protein_coding	322	316	430	178	248	302	318	326	225	373	263	237
ENSG00000064102|ASUN|protein_coding	3389	3198	4500	2247	3071	2870	2885	2635	2272	2651	2896	2043
ENSG00000064115|TM7SF3|protein_coding	4258	4115	5586	2271	3012	2903	2908	2562	2318	3474	4300	2986
ENSG00000064195|DLX3|protein_coding	224	230	250	47	50	48	50	51	44	183	198	141
ENSG00000064199|SPA17|protein_coding	539	554	806	385	434	439	555	422	459	608	718	490
ENSG00000064201|TSPAN32|protein_coding	4	5	27	3	4	3	15	8	7	14	9	10
ENSG00000064205|WISP2|protein_coding	1567	1578	2077	774	1086	1011	971	868	416	1196	773	600
ENSG00000064218|DMRT3|protein_coding	2	0	0	1	0	0	0	0	0	0	1	0
ENSG00000064225|ST3GAL6|protein_coding	22	20	24	12	16	17	8	20	29	23	48	19
ENSG00000064270|ATP2C2|protein_coding	2003	1883	2617	822	1170	1142	1132	1050	1124	1850	2157	1854
ENSG00000064300|NGFR|protein_coding	107	125	179	151	192	186	175	157	270	111	190	140
ENSG00000064309|CDON|protein_coding	383	367	499	208	234	230	229	200	237	307	409	303
ENSG00000064313|TAF2|protein_coding	4648	4273	5519	2761	3483	3366	3573	3331	3275	3517	4300	3156
ENSG00000064393|HIPK2|protein_coding	484	367	512	264	340	350	336	302	256	321	328	293
ENSG00000064419|TNPO3|protein_coding	6212	5922	8067	3432	4550	4419	4253	3861	3334	4365	5106	4105
ENSG00000064489|BORCS8-MEF2B|protein_coding	39	19	39	10	10	20	26	13	22	28	28	19
ENSG00000064490|RFXANK|protein_coding	2368	2328	3506	1125	1802	1569	1442	1150	1029	1894	2011	1707
ENSG00000064545|TMEM161A|protein_coding	2087	2010	2898	1147	1799	1501	1279	1216	1132	1508	1697	1454
ENSG00000064547|LPAR2|protein_coding	1530	1660	2341	766	1230	952	838	701	561	861	787	665
ENSG00000064601|CTSA|protein_coding	3215	3200	4820	1760	2576	2317	2326	2109	1785	2996	3293	2878
ENSG00000064607|SUGP2|protein_coding	6110	5679	7894	2751	3818	3596	3462	3648	3332	5081	6262	5046
ENSG00000064651|SLC12A2|protein_coding	5154	4915	6582	4325	5498	5251	5203	5203	4986	4194	4838	3439
ENSG00000064652|SNX24|protein_coding	2734	2736	3669	1355	1952	1704	1498	1413	903	1999	1981	1400
ENSG00000064655|EYA2|protein_coding	190	164	276	208	266	211	313	248	218	167	155	134
ENSG00000064666|CNN2|protein_coding	2223	2224	3339	1957	2669	2561	2241	1750	1637	1703	2011	1760
ENSG00000064687|ABCA7|protein_coding	875	839	1162	260	377	324	361	341	264	750	826	680
ENSG00000064692|SNCAIP|protein_coding	18	16	27	5	1	5	11	10	4	34	65	53
ENSG00000064703|DDX20|protein_coding	4787	4809	6511	3022	3867	3694	3805	3514	3087	3653	4259	2913
ENSG00000064726|BTBD1|protein_coding	5881	5904	8071	4249	5517	5344	5437	5208	4154	4407	4696	3522
ENSG00000064763|FAR2|protein_coding	1713	1502	2099	1097	1379	1399	1266	1112	1432	1245	2214	1607
ENSG00000064787|BCAS1|protein_coding	1175	1063	1383	440	610	619	877	853	832	1148	1255	1022
ENSG00000064835|POU1F1|protein_coding	24	21	49	14	23	19	14	10	11	23	8	7
ENSG00000064886|CHI3L2|protein_coding	45	28	69	22	23	30	42	53	49	50	63	42
ENSG00000064932|SBNO2|protein_coding	3870	3628	5234	2073	3092	2591	2393	2333	2097	2585	3393	2797
ENSG00000064933|PMS1|protein_coding	1567	1419	1944	825	1099	933	848	864	797	957	1116	771
ENSG00000064961|HMG20B|protein_coding	6880	6981	10159	3566	5728	4482	4311	4004	3582	5619	6630	5293
ENSG00000064989|CALCRL|protein_coding	0	4	3	5	1	2	6	6	1	9	14	3
ENSG00000064995|TAF11|protein_coding	6183	6075	8636	3783	5100	4653	4840	4211	3641	4773	5125	3824
ENSG00000064999|ANKS1A|protein_coding	2517	2420	3231	1445	2038	1803	1847	1615	1403	1748	2110	1775
ENSG00000065000|AP3D1|protein_coding	8679	8380	11831	5269	7521	6573	6236	5397	4649	5909	6052	5158
ENSG00000065029|ZNF76|protein_coding	1674	1597	2359	836	1121	1106	1093	804	883	1307	1680	1426
ENSG00000065054|SLC9A3R2|protein_coding	2681	2603	3815	1311	2101	1818	1714	1419	1328	1825	1985	1709
ENSG00000065057|NTHL1|protein_coding	1459	1385	2032	541	815	684	606	510	436	842	969	783
ENSG00000065060|UHRF1BP1|protein_coding	3843	3396	4502	1903	2569	2459	2343	2209	2061	2622	3203	2357
ENSG00000065135|GNAI3|protein_coding	13077	12521	17332	8293	11064	10238	11438	10241	9020	11004	12051	8814
ENSG00000065150|IPO5|protein_coding	12386	12091	16291	8023	10322	9645	8609	7723	6214	8325	8681	6301
ENSG00000065154|OAT|protein_coding	6025	5863	7952	3520	4726	4244	5131	4528	4654	6128	8097	6046
ENSG00000065183|WDR3|protein_coding	7764	7724	10385	6290	8514	8228	6423	5980	5248	3848	4639	3490
ENSG00000065243|PKN2|protein_coding	3494	3190	4299	1856	2321	2145	2347	2426	2308	2614	3438	2446
ENSG00000065268|WDR18|protein_coding	2220	2113	3227	1233	2001	1610	1459	1253	1143	1548	1809	1462
ENSG00000065308|TRAM2|protein_coding	2123	1952	2809	936	1194	1215	1134	1113	1050	1474	1668	1352
ENSG00000065320|NTN1|protein_coding	468	455	622	256	358	343	262	253	164	215	244	195
ENSG00000065325|GLP2R|protein_coding	0	0	0	0	0	0	0	0	0	0	0	0
ENSG00000065328|MCM10|protein_coding	5281	4987	6956	3281	4300	4032	1516	1392	1086	1213	1562	1178
ENSG00000065357|DGKA|protein_coding	170	149	233	80	94	95	139	132	201	193	332	241
ENSG00000065361|ERBB3|protein_coding	6873	6424	8924	2348	3068	2834	3351	3138	2655	6497	7883	6000
ENSG00000065371|ROPN1|protein_coding	0	1	0	0	0	3	1	0	0	0	0	0
ENSG00000065413|ANKRD44|protein_coding	76	62	95	50	68	61	54	63	59	58	60	48
ENSG00000065427|KARS|protein_coding	19861	19690	27838	13018	17194	16454	16078	13663	10783	14769	15772	11853
ENSG00000065457|ADAT1|protein_coding	3630	3400	4727	2363	3085	3049	2610	2338	2182	2427	3144	2289
ENSG00000065485|PDIA5|protein_coding	1266	1159	1666	842	1052	974	931	938	934	1064	1127	873
ENSG00000065491|TBC1D22B|protein_coding	965	941	1433	585	849	683	878	707	647	878	976	751
ENSG00000065518|NDUFB4|protein_coding	6236	5872	8648	3735	5036	4649	5151	4308	3520	5523	5779	4085
ENSG00000065526|SPEN|protein_coding	2424	1877	2670	1310	1616	1727	1867	1804	1721	1823	2170	1728
ENSG00000065534|MYLK|protein_coding	404	318	460	165	243	227	239	244	318	336	396	301
ENSG00000065548|ZC3H15|protein_coding	6503	6269	8863	5274	6885	6577	6566	6203	5604	4709	5503	3761
ENSG00000065559|MAP2K4|protein_coding	2868	2933	3785	2524	3384	3080	3291	3000	2744	2153	2408	1939
ENSG00000065600|TMEM206|protein_coding	602	631	955	408	587	469	492	444	370	501	569	404
ENSG00000065609|SNAP91|protein_coding	12	12	14	5	5	3	15	2	12	16	30	9
ENSG00000065613|SLK|protein_coding	6368	6080	8259	4528	5876	5731	5771	5789	5516	4051	4935	3648
ENSG00000065615|CYB5R4|protein_coding	1861	1875	2586	1155	1588	1409	1667	1480	1298	1506	1774	1373
ENSG00000065618|COL17A1|protein_coding	45	25	60	27	22	19	36	30	36	36	48	41
ENSG00000065621|GSTO2|protein_coding	3696	3360	4720	2038	2710	2488	2649	2227	1865	3023	3187	2454
ENSG00000065665|SEC61A2|protein_coding	647	573	811	321	384	423	380	412	447	598	669	526
ENSG00000065675|PRKCQ|protein_coding	0	1	6	0	0	0	0	1	0	0	0	0
ENSG00000065717|TLE2|protein_coding	648	596	938	307	490	429	512	521	544	732	1107	962
ENSG00000065802|ASB1|protein_coding	1960	1885	2801	1355	1821	1763	1562	1402	1349	1436	1901	1409
ENSG00000065809|FAM107B|protein_coding	2168	2042	2861	898	1138	1075	1650	1447	2077	3149	5511	3924
ENSG00000065833|ME1|protein_coding	3357	3093	4429	2215	2905	2647	3351	2906	2379	3002	2757	2048
ENSG00000065882|TBC1D1|protein_coding	1707	1744	2337	891	1276	1132	1045	953	762	1170	1211	974
ENSG00000065883|CDK13|protein_coding	3144	2963	3935	1911	2432	2292	2454	2412	2189	2369	2852	2258
ENSG00000065911|MTHFD2|protein_coding	15600	15328	21785	12567	16786	15286	14827	12839	10922	11000	11671	8581
ENSG00000065923|SLC9A7|protein_coding	2165	2103	2746	1734	2287	2261	2588	2750	2477	2218	2552	2002
ENSG00000065970|FOXJ2|protein_coding	892	769	1110	372	540	482	530	512	466	715	828	655
ENSG00000065978|YBX1|protein_coding	23502	23142	32585	15438	20914	19162	19610	16713	13189	19155	19835	15128
ENSG00000065989|PDE4A|protein_coding	129	142	250	205	252	194	144	109	116	70	84	100
ENSG00000066027|PPP2R5A|protein_coding	2421	2494	3309	1523	2124	1919	2119	1875	1581	2122	2250	1710
ENSG00000066032|CTNNA2|protein_coding	0	0	4	0	0	0	0	0	0	0	0	0
ENSG00000066044|ELAVL1|protein_coding	5275	4913	7258	3281	4543	4195	3981	3473	2928	3991	4200	3110
ENSG00000066056|TIE1|protein_coding	1	1	0	0	2	0	1	5	2	7	6	7
ENSG00000066084|DIP2B|protein_coding	6309	5681	7677	4074	5177	4908	5524	4937	4816	4623	5694	4360
ENSG00000066117|SMARCD1|protein_coding	4316	4199	6270	2359	3173	3035	3172	2608	2463	3615	4122	3170
ENSG00000066135|KDM4A|protein_coding	2752	2606	3535	1235	1564	1511	3024	2682	2376	4293	4924	3977
ENSG00000066136|NFYC|protein_coding	1564	1484	2176	866	1212	1115	1063	880	913	1282	1524	1189
ENSG00000066185|ZMYND12|protein_coding	31	31	51	22	22	19	26	33	19	33	59	52
ENSG00000066230|SLC9A3|protein_coding	58	46	60	27	50	21	38	32	26	45	52	56
ENSG00000066248|NGEF|protein_coding	205	199	284	133	226	195	170	143	193	151	258	226
ENSG00000066279|ASPM|protein_coding	13662	12200	15330	5836	7453	7321	7651	8102	6297	11441	13402	9679
ENSG00000066294|CD84|protein_coding	0	0	7	0	1	0	0	0	0	0	0	0
ENSG00000066322|ELOVL1|protein_coding	3410	3249	4773	1857	2794	2349	2488	2022	1518	2656	2569	2101
ENSG00000066336|SPI1|protein_coding	0	4	0	0	3	1	2	0	1	1	5	1
ENSG00000066379|ZNRD1|protein_coding	1285	1245	1963	907	1168	1155	1060	883	746	964	1092	922
ENSG00000066382|MPPED2|protein_coding	80	74	107	34	48	42	27	20	8	28	11	11
ENSG00000066405|CLDN18|protein_coding	1	2	2	0	3	0	0	0	1	0	0	0
ENSG00000066422|ZBTB11|protein_coding	3142	2722	3943	2180	2598	2634	2545	2515	2509	2137	2944	2136
ENSG00000066427|ATXN3|protein_coding	1603	1524	2118	945	1308	1159	1552	1396	1366	1616	2022	1517
ENSG00000066455|GOLGA5|protein_coding	4407	4115	6030	2528	3395	3167	3922	3474	3131	3826	4421	3039
ENSG00000066468|FGFR2|protein_coding	640	521	668	237	340	325	296	291	227	501	402	332
ENSG00000066557|LRRC40|protein_coding	1736	1638	2347	1008	1276	1272	1250	1362	1220	1584	1644	1207
ENSG00000066583|ISOC1|protein_coding	7919	7314	10703	4352	5901	5404	5132	4538	3795	5451	6081	4663
ENSG00000066629|EML1|protein_coding	1526	1409	1933	823	1081	988	988	811	647	983	988	823
ENSG00000066651|TRMT11|protein_coding	1144	1084	1603	851	1022	947	974	953	877	863	1002	690
ENSG00000066654|THUMPD1|protein_coding	6157	5912	7872	3673	4646	4646	4931	4493	4553	4939	6481	4538
ENSG00000066697|MSANTD3|protein_coding	1752	1681	2245	1052	1473	1362	1534	1175	950	1186	936	747
ENSG00000066735|KIF26A|protein_coding	1885	1790	2691	936	1500	1153	758	670	524	757	1030	804
ENSG00000066739|ATG2B|protein_coding	2331	1970	2737	1243	1472	1512	1785	1949	2001	2238	3135	2421
ENSG00000066777|ARFGEF1|protein_coding	3179	2879	3529	1703	2031	2087	2398	2503	2332	2830	3244	2442
ENSG00000066813|ACSM2B|protein_coding	0	0	0	0	0	0	0	0	0	0	0	0
ENSG00000066827|ZFAT|protein_coding	628	586	834	290	386	363	397	368	390	463	709	593
ENSG00000066855|MTFR1|protein_coding	1932	1943	2504	1173	1688	1410	1758	1571	1493	1742	2176	1581
ENSG00000066923|STAG3|protein_coding	206	150	231	75	89	71	107	111	141	257	243	174
ENSG00000066926|FECH|protein_coding	3967	3878	5343	1816	2545	2276	2638	2326	1822	3627	3993	3023
ENSG00000066933|MYO9A|protein_coding	3471	3032	3813	1806	2162	2217	2535	2552	2791	2347	3568	2716
ENSG00000067048|DDX3Y|protein_coding	0	0	20	0	0	1	0	0	0	0	0	0
ENSG00000067057|PFKP|protein_coding	12756	12515	17661	10762	15602	13829	11463	9514	8392	7118	7910	6353
ENSG00000067064|IDI1|protein_coding	13542	13792	18970	10225	13337	12446	17845	15589	15367	14533	18096	12986
ENSG00000067066|SP100|protein_coding	1210	974	1370	791	1030	951	1278	1327	881	1125	1174	801
ENSG00000067082|KLF6|protein_coding	720	685	929	600	790	724	1583	1557	1427	1157	1127	926
ENSG00000067113|PLPP1|protein_coding	173	178	293	110	150	143	146	124	61	154	91	74
ENSG00000067141|NEO1|protein_coding	1863	1753	2209	1135	1568	1451	1504	1359	1198	1329	1593	1167
ENSG00000067167|TRAM1|protein_coding	5426	5467	7140	3424	4604	4205	4804	4507	3974	4732	5219	3626
ENSG00000067177|PHKA1|protein_coding	987	932	1221	725	910	832	746	776	714	664	807	620
ENSG00000067182|TNFRSF1A|protein_coding	1888	1962	2878	2137	3023	2729	2885	2289	1997	1678	1584	1246
ENSG00000067191|CACNB1|protein_coding	397	358	507	257	389	337	282	348	292	345	336	276
ENSG00000067208|EVI5|protein_coding	691	696	896	417	548	516	656	627	544	706	666	537
ENSG00000067221|STOML1|protein_coding	399	362	528	176	305	258	248	199	207	277	382	356
ENSG00000067225|PKM|protein_coding	64141	62096	89495	41682	59379	53784	49734	39537	34486	46945	49951	40833
ENSG00000067248|DHX29|protein_coding	4302	3935	5370	2380	3086	2888	3103	2859	2465	3164	3599	2511
ENSG00000067334|DNTTIP2|protein_coding	4533	4554	5970	3479	4517	4269	4070	3938	3421	3099	3502	2678
ENSG00000067365|METTL22|protein_coding	1167	1127	1464	602	890	763	757	743	749	1115	1319	1097
ENSG00000067369|TP53BP1|protein_coding	3005	2846	4030	1609	2059	2023	2186	2083	1985	2386	3065	2398
ENSG00000067445|TRO|protein_coding	0	2	3	1	1	2	0	1	3	5	5	2
ENSG00000067533|RRP15|protein_coding	4820	4580	6652	4433	5563	5385	4633	4218	3660	2624	2960	2204
ENSG00000067560|RHOA|protein_coding	14979	14776	20366	9663	12768	12088	13353	11439	9538	13238	13904	10225
ENSG00000067596|DHX8|protein_coding	6024	5881	8130	3283	4311	4182	4151	3451	3092	4609	5630	4444
ENSG00000067601|PMS2P4|transcribed_unprocessed_pseudogene	148	175	198	97	90	117	138	141	103	173	193	126
ENSG00000067606|PRKCZ|protein_coding	905	760	1134	379	553	479	868	752	645	1202	1358	1101
ENSG00000067646|ZFY|protein_coding	0	0	5	0	0	0	0	0	0	0	0	0
ENSG00000067704|IARS2|protein_coding	9426	9133	12328	5581	7234	6920	7525	6874	6534	7781	9674	6922
ENSG00000067715|SYT1|protein_coding	1612	1471	1778	855	904	964	1218	1169	1036	1665	2201	1647
ENSG00000067798|NAV3|protein_coding	31	15	33	9	16	4	13	13	12	34	42	45
ENSG00000067829|IDH3G|protein_coding	3678	3615	5093	1991	2997	2590	2472	2082	1953	2857	3318	2792
ENSG00000067836|ROGDI|protein_coding	1916	1736	2677	817	1141	939	1146	1133	932	1808	2084	1795
ENSG00000067840|PDZD4|protein_coding	295	310	439	224	366	320	218	215	241	165	289	233
ENSG00000067842|ATP2B3|protein_coding	6	4	2	2	2	2	1	9	5	2	2	13
ENSG00000067900|ROCK1|protein_coding	4224	3754	5206	2505	3062	2941	3125	3168	2756	3304	3913	2826
ENSG00000067955|CBFB|protein_coding	5390	5311	7154	4483	5873	5787	5787	5086	4262	3568	3626	2552
ENSG00000067992|PDK3|protein_coding	1149	1084	1474	512	690	696	761	610	669	953	1167	873
ENSG00000068001|HYAL2|protein_coding	1720	1803	2773	1274	2071	1716	1326	1128	994	902	942	812
ENSG00000068024|HDAC4|protein_coding	718	730	1021	450	573	505	500	459	412	607	701	534
ENSG00000068028|RASSF1|protein_coding	957	909	1280	621	814	809	705	655	484	714	722	557
ENSG00000068078|FGFR3|protein_coding	3045	2937	4091	1319	2101	1805	1240	1124	1069	1369	1930	1613
ENSG00000068079|IFI35|protein_coding	832	690	983	394	596	454	542	374	298	590	577	468
ENSG00000068097|HEATR6|protein_coding	15976	14754	20269	9932	13057	12384	12674	11403	11227	12074	15707	12260
ENSG00000068120|COASY|protein_coding	3083	2875	4328	1582	2335	2212	2186	2011	1855	2681	3148	2732
ENSG00000068137|PLEKHH3|protein_coding	2265	2188	3367	1052	1565	1328	1683	1592	1123	2122	2250	1799
ENSG00000068305|MEF2A|protein_coding	1395	1210	1741	980	1113	1110	1311	1171	1040	1167	1326	1041
ENSG00000068308|OTUD5|protein_coding	1235	1209	1682	750	1099	1014	1113	971	948	1241	1395	1111
ENSG00000068323|TFE3|protein_coding	1146	1110	1734	701	1091	978	1186	987	819	1105	1019	896
ENSG00000068354|TBC1D25|protein_coding	365	358	444	206	286	253	294	254	238	253	332	236
ENSG00000068366|ACSL4|protein_coding	1463	1455	1904	1151	1473	1448	1562	1489	1508	1233	1656	1243
ENSG00000068383|INPP5A|protein_coding	1737	1565	2208	791	1038	963	928	760	718	1224	1402	989
ENSG00000068394|GPKOW|protein_coding	839	844	1284	460	627	645	629	496	469	595	725	609
ENSG00000068400|GRIPAP1|protein_coding	1443	1333	1946	826	1023	1005	1045	1061	903	1194	1449	1170
ENSG00000068438|FTSJ1|protein_coding	1980	1955	2867	1343	1821	1660	1523	1338	1025	1377	1288	984
ENSG00000068489|PRR11|protein_coding	4993	4686	6273	2478	3095	3184	3452	3010	2067	4546	4202	3014
ENSG00000068615|REEP1|protein_coding	214	178	199	103	120	100	112	128	140	128	244	154
ENSG00000068650|ATP11A|protein_coding	1924	1766	2268	1360	1899	1747	1484	1453	1351	1250	1397	1090
ENSG00000068654|POLR1A|protein_coding	6376	5763	7794	3985	5493	5155	4515	3976	3680	3520	4414	3593
ENSG00000068697|LAPTM4A|protein_coding	3115	2955	4136	2075	2616	2520	3206	2754	2055	3048	2713	1982
ENSG00000068724|TTC7A|protein_coding	1764	1580	2172	792	1119	989	807	603	553	960	961	754
ENSG00000068745|IP6K2|protein_coding	3468	3186	4419	1586	2254	2024	3252	3150	2829	5058	5882	4597
ENSG00000068781|STON1-GTF2A1L|protein_coding	1	3	7	2	2	0	0	0	1	12	8	5
ENSG00000068784|SRBD1|protein_coding	2557	2240	3260	1389	1879	1757	1869	1711	1823	1955	2515	1844
ENSG00000068796|KIF2A|protein_coding	3114	2687	3762	2078	2670	2621	2358	2202	1920	1933	2085	1446
ENSG00000068831|RASGRP2|protein_coding	9	15	60	3	7	7	18	10	14	13	27	30
ENSG00000068878|PSME4|protein_coding	3474	2829	3604	2253	2867	2798	3258	3266	3043	2970	3059	2308
ENSG00000068885|IFT80|protein_coding	1205	1208	1816	681	883	810	901	980	936	1333	1581	1211
ENSG00000068903|SIRT2|protein_coding	1282	1276	1751	591	891	795	800	665	636	1075	1329	1064
ENSG00000068912|ERLEC1|protein_coding	3143	3133	4054	2151	2852	2553	3557	3330	2780	3084	3431	2502
ENSG00000068971|PPP2R5B|protein_coding	318	298	465	156	223	163	295	317	280	490	564	494
ENSG00000068976|PYGM|protein_coding	47	50	94	41	55	57	35	55	44	55	71	56
ENSG00000069011|PITX1|protein_coding	1499	1492	2010	823	1395	1046	776	712	526	767	706	550
ENSG00000069018|TRPC7|protein_coding	0	0	0	0	2	0	1	0	0	2	2	0
ENSG00000069020|MAST4|protein_coding	477	408	543	271	325	345	543	448	625	445	886	661
ENSG00000069122|ADGRF5|protein_coding	0	0	0	0	1	0	0	0	0	1	2	0
ENSG00000069188|SDK2|protein_coding	314	261	443	124	153	185	136	122	63	155	128	101
ENSG00000069206|ADAM7|protein_coding	1	0	0	0	1	0	1	0	0	0	0	0
ENSG00000069248|NUP133|protein_coding	5360	5133	6987	2856	4039	3693	3799	3553	3117	4034	4814	3443
ENSG00000069275|NUCKS1|protein_coding	86995	82455	110836	48250	62384	60295	64105	59057	57162	65196	86662	63072
ENSG00000069329|VPS35|protein_coding	8303	8013	11086	4953	6374	6251	6589	5907	5058	6807	7522	5252
ENSG00000069345|DNAJA2|protein_coding	5901	5864	8198	4192	5421	5034	5380	4915	4106	4401	4855	3547
ENSG00000069399|BCL3|protein_coding	435	390	565	109	191	150	240	235	218	454	539	529
ENSG00000069424|KCNAB2|protein_coding	437	348	562	180	266	254	274	244	194	381	378	295
ENSG00000069431|ABCC9|protein_coding	29	30	28	6	6	2	14	7	5	26	32	16
ENSG00000069482|GAL|protein_coding	921	869	1290	1309	1791	1622	1389	1127	1202	595	813	597
ENSG00000069493|CLEC2D|protein_coding	301	236	307	125	121	140	203	217	245	437	641	521
ENSG00000069509|FUNDC1|protein_coding	667	647	892	420	571	513	664	543	423	656	653	476
ENSG00000069535|MAOB|protein_coding	0	0	0	0	0	0	0	0	0	0	0	1
ENSG00000069667|RORA|protein_coding	302	260	294	160	162	173	163	208	246	278	502	336
ENSG00000069696|DRD4|protein_coding	6	5	7	2	4	3	9	9	11	9	10	3
ENSG00000069702|TGFBR3|protein_coding	119	97	131	68	75	97	73	84	63	48	80	43
ENSG00000069764|PLA2G10|protein_coding	17	10	8	1	5	12	14	5	9	7	14	10
ENSG00000069812|HES2|protein_coding	191	199	248	64	84	86	91	92	67	184	174	115
ENSG00000069849|ATP1B3|protein_coding	3890	3746	5541	2946	4099	3547	3822	3431	2756	3225	3086	2369
ENSG00000069869|NEDD4|protein_coding	4328	3946	5365	2565	3192	3149	2963	2845	2611	3001	3677	2840
ENSG00000069943|PIGB|protein_coding	1449	1458	1968	891	1104	1091	1441	1228	1185	1463	1790	1247
ENSG00000069956|MAPK6|protein_coding	27349	26401	35861	22926	29989	28303	28341	26181	22319	18436	19624	14028
ENSG00000069966|GNB5|protein_coding	3579	3532	5164	1886	2547	2315	2135	1817	1777	2216	2975	2286
ENSG00000069974|RAB27A|protein_coding	612	442	811	449	526	551	471	433	429	461	558	344
ENSG00000069998|CECR5|protein_coding	3823	3543	5234	1921	2700	2495	2064	1776	1573	2466	2648	2315
ENSG00000070010|UFD1L|protein_coding	3694	3622	5098	2214	2966	2699	2987	2555	2038	3150	3222	2537
ENSG00000070018|LRP6|protein_coding	1985	1726	2288	1048	1272	1358	1381	1354	1235	1483	1946	1456
ENSG00000070019|GUCY2C|protein_coding	1	3	2	1	1	1	1	0	8	1	16	7
ENSG00000070031|SCT|protein_coding	4	2	3	3	0	0	1	3	3	9	1	3
ENSG00000070047|PHRF1|protein_coding	3383	3254	4553	1851	2718	2519	2000	1780	1607	1873	2207	1941
ENSG00000070061|IKBKAP|protein_coding	6626	6113	8499	3887	4958	4710	4659	4247	3862	4809	5682	4530
ENSG00000070081|NUCB2|protein_coding	1723	1679	2260	1080	1343	1273	1514	1491	1412	1773	2087	1509
ENSG00000070087|PFN2|protein_coding	7986	7859	10906	4536	6094	5595	6593	5823	4717	6717	6898	5049
ENSG00000070159|PTPN3|protein_coding	2521	2284	3219	1702	1923	1916	2049	1782	1970	1586	1826	1438
ENSG00000070182|SPTB|protein_coding	197	180	263	134	195	172	175	199	162	174	233	210
ENSG00000070190|DAPP1|protein_coding	23	25	25	66	100	60	198	161	100	41	33	19
ENSG00000070193|FGF10|protein_coding	0	0	0	0	0	0	0	0	0	0	2	0
ENSG00000070214|SLC44A1|protein_coding	8032	7862	9942	4417	5523	5210	5671	5191	5091	6437	8381	5925
ENSG00000070269|TMEM260|protein_coding	1280	1082	1428	612	950	805	934	989	1183	1195	1808	1363
ENSG00000070366|SMG6|protein_coding	1614	1533	2018	888	1193	1066	1080	1036	955	1412	1490	1285
ENSG00000070367|EXOC5|protein_coding	5768	5269	7421	3694	4677	4481	4567	4478	4166	4451	5424	3925
ENSG00000070371|CLTCL1|protein_coding	315	310	411	95	132	115	169	138	120	282	309	304
ENSG00000070388|FGF22|protein_coding	16	16	32	11	16	10	12	12	9	14	5	7
ENSG00000070404|FSTL3|protein_coding	547	567	886	338	488	401	389	335	218	337	411	342
ENSG00000070413|DGCR2|protein_coding	3883	3747	5278	1677	2501	2216	1904	1631	1351	2614	2943	2546
ENSG00000070423|RNF126|protein_coding	1710	1633	2629	1239	1907	1450	1288	1068	903	980	1064	810
ENSG00000070444|MNT|protein_coding	623	568	822	284	395	422	328	372	419	458	644	591
ENSG00000070476|ZXDC|protein_coding	2244	2138	2845	1080	1504	1294	1330	1195	1183	1720	2228	1873
ENSG00000070495|JMJD6|protein_coding	1531	1526	2177	999	1422	1288	1237	1073	880	931	1066	807
ENSG00000070501|POLB|protein_coding	874	815	1182	511	618	588	763	699	511	749	846	635
ENSG00000070526|ST6GALNAC1|protein_coding	1	0	1	0	4	0	0	0	0	0	0	0
ENSG00000070540|WIPI1|protein_coding	777	743	939	300	466	376	635	532	396	892	844	736
ENSG00000070601|FRMPD1|protein_coding	2	7	5	2	7	2	3	2	1	1	1	3
ENSG00000070610|GBA2|protein_coding	2943	2818	3840	1530	2334	1998	2090	1939	1780	2512	2945	2520
ENSG00000070614|NDST1|protein_coding	7504	6987	9858	3336	4731	4252	4046	3379	2766	4966	5197	4476
ENSG00000070669|ASNS|protein_coding	6006	5859	8090	3960	5172	4767	5974	5002	5424	5430	6986	4972
ENSG00000070718|AP3M2|protein_coding	2164	1939	2611	1232	1746	1562	1366	1279	1230	1204	1586	1193
ENSG00000070729|CNGB1|protein_coding	6	7	4	2	0	1	2	1	0	5	3	7
ENSG00000070731|ST6GALNAC2|protein_coding	176	157	193	170	214	170	157	141	108	139	199	174
ENSG00000070748|CHAT|protein_coding	0	2	3	0	14	8	6	3	3	0	0	0
ENSG00000070756|PABPC1|protein_coding	40516	36442	53934	27010	35246	32452	37585	33689	27536	38607	37854	27895
ENSG00000070759|TESK2|protein_coding	332	303	444	113	167	122	180	168	116	357	454	323
ENSG00000070761|CFAP20|protein_coding	1895	2099	2842	1429	2085	1929	1495	1179	936	1146	1431	1015
ENSG00000070770|CSNK2A2|protein_coding	3169	2788	3760	1992	2539	2577	2466	2147	1953	2255	2483	1906
ENSG00000070778|PTPN21|protein_coding	437	399	569	251	306	341	454	450	348	466	491	402
ENSG00000070785|EIF2B3|protein_coding	1533	1455	2125	1100	1462	1391	1288	1163	977	1072	1094	862
ENSG00000070808|CAMK2A|protein_coding	3	1	3	2	0	0	2	1	5	0	1	0
ENSG00000070814|TCOF1|protein_coding	13598	12827	18509	8870	12458	11587	7592	6463	5234	6006	6466	5526
ENSG00000070831|CDC42|protein_coding	12584	12504	17338	8006	10766	9867	11574	9922	8943	10648	12029	9078
ENSG00000070882|OSBPL3|protein_coding	13	8	28	13	23	11	15	18	16	16	4	2
ENSG00000070886|EPHA8|protein_coding	5	16	9	1	3	0	3	6	6	3	10	6
ENSG00000070915|SLC12A3|protein_coding	12	3	8	2	5	2	2	0	5	6	19	12
ENSG00000070950|RAD18|protein_coding	3378	3178	4216	2317	2912	2607	2204	2107	1935	1897	2420	1829
ENSG00000070961|ATP2B1|protein_coding	10712	10658	14400	13134	16803	16747	20501	19760	23402	10248	14300	10586
ENSG00000070985|TRPM5|protein_coding	20	19	44	24	36	17	12	18	31	18	49	49
ENSG00000071051|NCK2|protein_coding	957	886	1221	479	644	617	596	525	449	627	680	455
ENSG00000071054|MAP4K4|protein_coding	3097	3106	3936	1825	2393	2352	2471	2040	1586	2199	2374	1885
ENSG00000071073|MGAT4A|protein_coding	1910	1843	2429	1409	1824	1640	2258	2390	3020	1762	3244	2259
ENSG00000071082|RPL31|protein_coding	34235	34477	49877	23353	31400	27659	32792	26816	23332	32819	35377	25716
ENSG00000071127|WDR1|protein_coding	11673	11451	16250	10029	13982	12723	11334	9015	8054	8278	8962	7067
ENSG00000071189|SNX13|protein_coding	3740	3559	4773	1898	2502	2361	2834	2811	2754	3355	4610	3229
ENSG00000071203|MS4A12|protein_coding	0	0	0	0	0	0	0	1	0	0	0	0
ENSG00000071205|ARHGAP10|protein_coding	2663	2500	3371	1686	2374	2160	2201	2031	2430	2007	2224	1844
ENSG00000071242|RPS6KA2|protein_coding	70	61	84	47	30	37	29	38	32	54	76	63
ENSG00000071243|ING3|protein_coding	814	839	1086	472	572	579	599	585	479	643	680	600
ENSG00000071246|VASH1|protein_coding	109	82	104	60	67	61	80	78	70	76	87	75
ENSG00000071282|LMCD1|protein_coding	1416	1470	2096	472	738	608	922	759	710	1124	1049	880
ENSG00000071462|WBSCR22|protein_coding	6010	6011	8494	3982	5571	4920	4870	4121	3117	4690	4174	3281
ENSG00000071537|SEL1L|protein_coding	4967	4797	6403	2920	3830	3590	4170	4013	3733	3884	5154	3985
ENSG00000071539|TRIP13|protein_coding	5469	5308	7717	3561	5171	4564	3781	3201	2528	3302	2957	2474
ENSG00000071553|ATP6AP1|protein_coding	7370	7202	10145	3852	5588	5048	4865	4127	3445	5952	6603	5491
ENSG00000071564|TCF3|protein_coding	7936	7886	11472	4360	6598	5610	4546	3967	3385	4739	5112	4145
ENSG00000071575|TRIB2|protein_coding	220	237	296	315	424	391	598	540	903	155	184	173
ENSG00000071626|DAZAP1|protein_coding	8576	8259	12110	4989	6985	6336	5969	5582	4527	6806	7386	5815
ENSG00000071655|MBD3|protein_coding	4166	4004	6136	2380	3870	3225	2709	2438	2039	2514	2915	2413
ENSG00000071677|PRLH|protein_coding	4	3	9	1	3	1	7	1	0	1	0	2
ENSG00000071794|HLTF|protein_coding	11454	10728	14321	6618	7979	8050	7448	7479	7490	8175	11387	8126
ENSG00000071859|FAM50A|protein_coding	1687	1771	2501	886	1375	1191	1085	997	941	1286	1580	1355
ENSG00000071889|FAM3A|protein_coding	1546	1509	2140	789	1214	1006	1013	876	744	1209	1283	1108
ENSG00000071894|CPSF1|protein_coding	5715	5497	7593	2872	4335	3768	3214	3252	2925	4096	4838	4266
ENSG00000071909|MYO3B|protein_coding	0	5	4	1	1	3	0	4	2	2	1	1
ENSG00000071967|CYBRD1|protein_coding	14	5	12	6	3	1	12	4	10	11	26	16
ENSG00000071994|PDCD2|protein_coding	4583	4327	6248	3053	4146	3631	3955	3652	3018	3803	3875	2764
ENSG00000072041|SLC6A15|protein_coding	0	0	1	0	0	1	0	0	0	0	1	2
ENSG00000072042|RDH11|protein_coding	6780	6858	8943	4117	5642	5063	6671	6031	4892	6251	6518	4657
ENSG00000072062|PRKACA|protein_coding	1298	1139	1757	706	940	918	1001	839	795	1091	1256	1016
ENSG00000072071|ADGRL1|protein_coding	3591	3424	4554	1681	2767	2255	2118	1827	1823	2133	2983	2446
ENSG00000072080|SPP2|protein_coding	0	0	0	0	0	0	0	0	0	0	0	0
ENSG00000072110|ACTN1|protein_coding	4930	4488	6474	3931	5840	5400	4614	3897	3081	2975	3209	2674
ENSG00000072121|ZFYVE26|protein_coding	1959	1751	2278	836	1168	1103	1157	1125	1140	1801	2233	1858
ENSG00000072133|RPS6KA6|protein_coding	42	48	37	213	295	304	312	302	168	27	19	25
ENSG00000072134|EPN2|protein_coding	1660	1440	2121	988	1420	1276	1292	1067	1162	1131	1479	1230
ENSG00000072135|PTPN18|protein_coding	2420	2202	3261	1290	1746	1522	1547	1230	1177	1861	2139	1714
ENSG00000072163|LIMS2|protein_coding	2	3	3	3	0	2	1	7	5	3	10	6
ENSG00000072182|ASIC4|protein_coding	14	12	18	8	7	7	12	13	17	9	20	17
ENSG00000072195|SPEG|protein_coding	224	262	298	66	123	107	115	137	151	203	277	219
ENSG00000072201|LNX1|protein_coding	485	579	706	391	554	510	693	673	730	757	1089	833
ENSG00000072210|ALDH3A2|protein_coding	5115	4926	6616	3061	3974	3716	3802	3280	3407	3684	4451	3466
ENSG00000072274|TFRC|protein_coding	58020	55196	72580	41240	54138	51155	44063	40697	36036	31711	35727	25683
ENSG00000072310|SREBF1|protein_coding	18617	18130	26237	7924	12405	10101	11562	10461	9240	16659	20778	17797
ENSG00000072315|TRPC5|protein_coding	7	14	12	9	8	11	7	17	15	10	18	17
ENSG00000072364|AFF4|protein_coding	7873	6969	9397	5486	6845	6688	8238	7902	7635	6822	9083	6660
ENSG00000072401|UBE2D1|protein_coding	836	865	1121	619	832	721	794	784	683	740	867	539
ENSG00000072415|MPP5|protein_coding	3293	3051	4146	1504	1943	1925	2074	1933	1695	2690	3114	2301
ENSG00000072422|RHOBTB1|protein_coding	318	242	352	127	140	123	113	104	142	187	267	233
ENSG00000072501|SMC1A|protein_coding	4880	4452	6268	2939	3650	3469	3161	2795	2431	3159	3904	3004
ENSG00000072506|HSD17B10|protein_coding	4411	4288	6537	2535	3689	3382	3113	2386	2009	3297	3742	3194
ENSG00000072518|MARK2|protein_coding	2710	2356	3593	1495	2189	1958	1938	1744	1486	1974	2228	1758
ENSG00000072571|HMMR|protein_coding	6930	7079	9174	3439	4614	4270	4614	4296	2859	6454	6601	4339
ENSG00000072609|CHFR|protein_coding	3003	2868	4017	1946	2685	2336	2576	2510	2592	2695	3062	2596
ENSG00000072657|TRHDE|protein_coding	11	7	17	2	0	2	6	0	7	6	11	6
ENSG00000072682|P4HA2|protein_coding	1297	1226	1708	779	965	980	980	829	831	927	1269	975
ENSG00000072694|FCGR2B|protein_coding	4	1	1	1	0	0	1	1	0	1	1	2
ENSG00000072736|NFATC3|protein_coding	2046	1890	2487	1139	1479	1358	1383	1278	1002	1475	1617	1232
ENSG00000072756|TRNT1|protein_coding	4400	3924	5301	3574	4879	4546	3966	3824	3717	2748	3221	2277
ENSG00000072778|ACADVL|protein_coding	12269	12123	16845	7167	10536	8955	9640	9374	8775	11713	12762	10246
ENSG00000072786|STK10|protein_coding	3392	3297	4792	2607	3655	3270	3163	2626	2412	2347	2633	2142
ENSG00000072803|FBXW11|protein_coding	5976	5470	7578	3606	4792	4582	5150	4657	4350	4718	5858	4237
ENSG00000072818|ACAP1|protein_coding	188	126	276	103	144	148	172	170	160	206	264	190
ENSG00000072832|CRMP1|protein_coding	405	351	496	231	313	382	387	320	268	305	302	266
ENSG00000072840|EVC|protein_coding	8	7	2	4	6	3	14	3	5	5	5	2
ENSG00000072849|DERL2|protein_coding	3128	3129	4159	1839	2517	2235	2458	2253	1938	2607	2996	2130
ENSG00000072858|SIDT1|protein_coding	1468	1330	1802	788	1096	1081	1345	1372	1472	1923	3053	2349
ENSG00000072864|NDE1|protein_coding	1996	1838	2789	1856	2472	2228	2192	1919	2029	1649	1701	1295
ENSG00000072952|MRVI1|protein_coding	0	0	4	1	0	1	5	0	3	1	0	1
ENSG00000072954|TMEM38A|protein_coding	422	422	618	232	345	285	338	284	231	270	391	310
ENSG00000072958|AP1M1|protein_coding	2651	2493	3646	1353	2001	1810	1652	1413	1359	1949	2325	1914
ENSG00000073008|PVR|protein_coding	2747	2616	3713	2290	3207	2824	2286	2062	1527	1260	1516	1222
ENSG00000073050|XRCC1|protein_coding	2205	2079	3095	891	1402	1263	1222	1032	840	1855	1825	1550
ENSG00000073060|SCARB1|protein_coding	7217	6965	10250	4729	6889	5973	5334	4474	3501	5450	4968	4008
ENSG00000073067|CYP2W1|protein_coding	93	79	150	31	42	39	58	57	62	107	110	88
ENSG00000073111|MCM2|protein_coding	18545	18364	25972	8676	12729	11526	5636	4654	4291	7112	8953	7434
ENSG00000073146|MOV10L1|protein_coding	2	1	3	3	5	2	3	3	2	2	2	5
ENSG00000073150|PANX2|protein_coding	112	130	211	56	99	75	119	82	78	122	131	98
ENSG00000073169|SELO|protein_coding	1361	1290	1934	751	1149	985	770	704	687	873	1123	923
ENSG00000073282|TP63|protein_coding	286	210	320	399	551	564	443	393	620	204	443	331
ENSG00000073331|ALPK1|protein_coding	1137	1044	1359	450	571	551	756	695	587	1312	1464	1063
ENSG00000073350|LLGL2|protein_coding	6665	6610	9732	2860	4183	3749	3687	3276	3050	5111	6294	5488
ENSG00000073417|PDE8A|protein_coding	2055	1891	2440	1180	1381	1441	1234	1207	1141	1396	1718	1318
ENSG00000073464|CLCN4|protein_coding	99	100	119	63	72	74	113	84	69	96	160	113
ENSG00000073536|NLE1|protein_coding	2548	2400	3619	1817	2604	2302	1789	1408	1258	1298	1425	1177
ENSG00000073578|SDHA|protein_coding	10505	10039	14438	5744	7765	7508	6922	5723	4865	7731	8730	6943
ENSG00000073584|SMARCE1|protein_coding	5006	4967	6761	2760	3514	3350	4011	3616	3298	4667	5268	3947
ENSG00000073598|FNDC8|protein_coding	6	10	14	8	5	1	5	1	0	4	7	6
ENSG00000073605|GSDMB|protein_coding	155	113	165	57	92	79	160	173	170	187	378	269
ENSG00000073614|KDM5A|protein_coding	4171	3841	4816	2264	2863	2757	3159	3111	3109	3564	5010	3863
ENSG00000073670|ADAM11|protein_coding	850	847	1163	312	454	394	302	294	301	461	639	604
ENSG00000073711|PPP2R3A|protein_coding	1405	1248	1799	954	1309	1174	1590	1467	1585	1177	1491	1167
ENSG00000073712|FERMT2|protein_coding	1058	1004	1491	2333	3201	2950	3307	2974	2492	977	1093	912
ENSG00000073734|ABCB11|protein_coding	0	1	3	0	0	1	1	2	1	1	3	0
ENSG00000073737|DHRS9|protein_coding	1	0	1	1	1	1	0	0	1	0	0	0
ENSG00000073754|CD5L|protein_coding	0	0	0	0	0	0	0	0	0	0	0	0
ENSG00000073756|PTGS2|protein_coding	15	16	10	20	30	34	25	6	14	11	3	6
ENSG00000073792|IGF2BP2|protein_coding	34	33	57	196	285	291	320	319	443	31	63	36
ENSG00000073803|MAP3K13|protein_coding	1122	1136	1477	638	808	834	946	877	916	1081	1354	968
ENSG00000073849|ST6GAL1|protein_coding	248	177	265	106	123	100	150	167	193	291	622	519
ENSG00000073861|TBX21|protein_coding	0	0	6	0	0	0	0	0	0	0	0	0
ENSG00000073905|VDAC1P1|processed_pseudogene	38	33	39	24	30	26	18	27	23	25	17	22
ENSG00000073910|FRY|protein_coding	111	122	159	115	169	165	225	226	363	167	221	190
ENSG00000073921|PICALM|protein_coding	8342	7669	11303	6826	8743	8891	9910	9117	7811	7530	7888	5951
ENSG00000073969|NSF|protein_coding	2108	2032	2908	1366	1842	1741	1672	1581	1419	1810	2147	1623
ENSG00000074047|GLI2|protein_coding	1	0	3	0	2	0	1	1	2	3	2	1
ENSG00000074054|CLASP1|protein_coding	4012	3635	5030	2342	3048	2961	3007	2905	2958	3290	4177	3499
ENSG00000074071|MRPS34|protein_coding	6406	6264	9409	3592	5493	4484	3937	3325	2839	4226	4653	3636
ENSG00000074181|NOTCH3|protein_coding	3246	2720	3832	1260	2154	1644	1949	1793	1923	2226	2966	2609
ENSG00000074201|CLNS1A|protein_coding	9443	9287	12924	6407	8718	7860	7889	7202	6188	7880	8413	5925
ENSG00000074211|PPP2R2C|protein_coding	2395	2168	3074	1520	2129	2067	1712	1554	1214	1687	1700	1282
ENSG00000074219|TEAD2|protein_coding	1589	1564	2279	835	1096	948	955	818	713	1272	1359	1192
ENSG00000074266|EED|protein_coding	3948	3655	5123	2816	3717	3299	2752	2593	2262	2414	2513	1833
ENSG00000074276|CDHR2|protein_coding	98	59	118	35	64	39	51	71	59	80	87	56
ENSG00000074317|SNCB|protein_coding	61	38	48	25	52	57	25	34	35	28	58	45
ENSG00000074319|TSG101|protein_coding	1928	1879	2491	1137	1572	1371	1690	1517	1266	1847	1908	1484
ENSG00000074356|NCBP3|protein_coding	4421	3874	5268	2598	3444	3256	3481	3247	3298	3554	4373	3345
ENSG00000074370|ATP2A3|protein_coding	2632	2399	3579	1125	1799	1490	1650	1439	2700	2071	4178	3621
ENSG00000074410|CA12|protein_coding	8190	7905	10847	3412	4430	4159	3697	3240	2474	4080	4415	3630
ENSG00000074416|MGLL|protein_coding	654	590	885	490	679	569	480	389	461	374	783	699
ENSG00000074527|NTN4|protein_coding	91	104	94	43	53	60	77	72	52	86	68	62
ENSG00000074582|BCS1L|protein_coding	3269	3154	4229	2012	2744	2517	2120	1851	1630	2127	2554	1923
ENSG00000074590|NUAK1|protein_coding	354	389	430	270	260	295	378	338	528	374	501	400
ENSG00000074603|DPP8|protein_coding	3535	3172	4448	1938	2454	2419	2768	2615	2644	2731	3338	2550
ENSG00000074621|SLC24A1|protein_coding	1027	852	1287	474	684	613	671	658	667	989	1202	1002
ENSG00000074657|ZNF532|protein_coding	0	1	4	1	3	0	2	3	1	0	0	1
ENSG00000074660|SCARF1|protein_coding	51	41	65	22	41	39	41	29	30	61	82	44
ENSG00000074695|LMAN1|protein_coding	4288	4130	5436	2701	3437	3215	3592	3413	3212	3483	4559	3342
ENSG00000074696|HACD3|protein_coding	10967	11042	14615	5528	7322	6552	6695	5877	5301	7155	8848	6606
ENSG00000074706|IPCEF1|protein_coding	9	3	12	4	11	5	17	16	12	9	13	29
ENSG00000074755|ZZEF1|protein_coding	5289	4742	6250	2566	3329	3176	3528	3662	3375	4789	5890	4740
ENSG00000074771|NOX3|protein_coding	0	0	0	0	0	0	0	1	0	0	0	0
ENSG00000074800|ENO1|protein_coding	81824	81865	114725	52451	74811	67542	60525	48725	41447	61595	67018	54342
ENSG00000074803|SLC12A1|protein_coding	5	6	12	3	6	2	7	3	6	12	22	8
ENSG00000074842|MYDGF|protein_coding	2570	2664	3984	1665	2279	2118	2070	1685	1348	2070	2080	1709
ENSG00000074855|ANO8|protein_coding	689	639	1016	249	367	290	317	375	350	646	766	537
ENSG00000074935|TUBE1|protein_coding	682	653	887	457	656	587	614	598	712	634	981	754
ENSG00000074964|ARHGEF10L|protein_coding	1351	1235	1699	502	722	642	673	660	508	1161	1462	1232
ENSG00000074966|TXK|protein_coding	7	8	5	2	2	2	8	3	4	12	1	6
ENSG00000075035|WSCD2|protein_coding	4	12	14	3	7	5	0	5	5	10	3	8
ENSG00000075043|KCNQ2|protein_coding	49	50	63	12	30	25	23	23	43	28	83	71
ENSG00000075073|TACR2|protein_coding	34	16	39	16	14	23	14	23	18	40	40	25
ENSG00000075089|ACTR6|protein_coding	6250	6193	8210	4088	5587	4924	6351	5546	5715	5590	7432	5104
ENSG00000075131|TIPIN|protein_coding	2002	1984	2669	1560	1920	1808	894	787	665	728	821	590
ENSG00000075142|SRI|protein_coding	3228	3069	4495	1930	2792	2508	2981	2495	1994	2985	2773	2007
ENSG00000075151|EIF4G3|protein_coding	4396	3760	5313	2471	3183	3220	3563	3429	3485	3640	4410	3454
ENSG00000075188|NUP37|protein_coding	4856	4569	6628	2957	3968	3640	4007	3448	2870	4024	4227	3014
ENSG00000075213|SEMA3A|protein_coding	126	127	183	54	83	79	72	70	59	143	175	145
ENSG00000075218|GTSE1|protein_coding	2731	2792	3799	1436	1840	1647	1560	1343	1016	2082	2066	1589
ENSG00000075223|SEMA3C|protein_coding	36882	35372	46348	30877	40660	39180	38023	37216	24786	28734	22651	16106
ENSG00000075234|TTC38|protein_coding	1276	1149	1710	631	924	832	824	717	741	899	1265	958
ENSG00000075239|ACAT1|protein_coding	1993	1888	2769	1236	1584	1407	1672	1586	1508	1707	2189	1548
ENSG00000075240|GRAMD4|protein_coding	1375	1441	1904	768	1193	1022	826	733	894	921	1476	1317
ENSG00000075275|CELSR1|protein_coding	3583	3180	4531	2089	2945	2562	2357	2296	2225	2339	2908	2276
ENSG00000075290|WNT8B|protein_coding	38	25	51	12	22	14	30	15	14	37	59	44
ENSG00000075292|ZNF638|protein_coding	9916	9454	12117	5345	6870	6581	7318	7602	7508	8326	10409	7378
ENSG00000075303|SLC25A40|protein_coding	2629	2357	3289	1377	1882	1643	1619	1463	1310	1776	2154	1478
ENSG00000075336|TIMM21|protein_coding	2767	2692	3702	1580	2143	2032	1746	1653	1457	1753	1896	1442
ENSG00000075340|ADD2|protein_coding	2	1	4	0	0	1	0	4	1	0	2	0
ENSG00000075388|FGF4|protein_coding	0	0	0	1	0	0	0	0	0	0	0	1
ENSG00000075391|RASAL2|protein_coding	826	729	987	549	651	681	552	564	514	513	672	470
ENSG00000075399|VPS9D1|protein_coding	1188	999	1545	573	833	698	774	789	734	1150	1341	1307
ENSG00000075407|ZNF37A|protein_coding	2150	2019	2625	1340	1644	1649	1776	1887	1640	1559	2032	1514
ENSG00000075413|MARK3|protein_coding	5667	5443	7173	3653	4994	4472	5297	4689	4296	5163	5519	4239
ENSG00000075415|SLC25A3|protein_coding	41586	40967	58499	28265	38537	34944	38252	33166	27678	37039	37894	27313
ENSG00000075420|FNDC3B|protein_coding	2029	1870	2475	2063	2627	2728	2237	2275	2441	1373	1859	1361
ENSG00000075426|FOSL2|protein_coding	894	908	1321	532	672	641	718	648	549	626	725	589
ENSG00000075429|CACNG5|protein_coding	5	0	3	0	0	0	2	0	0	0	3	3
ENSG00000075461|CACNG4|protein_coding	28	21	16	10	29	23	19	13	2	25	4	2
ENSG00000075539|FRYL|protein_coding	3481	3004	3817	1566	2040	2009	2129	2262	1976	2679	3217	2465
ENSG00000075568|TMEM131|protein_coding	2230	1724	2588	1188	1561	1427	1657	1593	1693	1831	2458	1907
ENSG00000075618|FSCN1|protein_coding	864	860	1261	549	900	730	695	552	633	548	828	687
ENSG00000075624|ACTB|protein_coding	205712	199830	286811	154987	222646	198871	188468	153343	132246	150093	160140	131787
ENSG00000075643|MOCOS|protein_coding	460	463	594	294	340	303	247	226	193	231	224	189
ENSG00000075651|PLD1|protein_coding	330	328	435	240	313	277	486	559	504	395	427	338
ENSG00000075673|ATP12A|protein_coding	5	3	13	2	10	6	3	6	8	6	22	16
ENSG00000075702|WDR62|protein_coding	5802	5329	7851	2519	3684	3203	2264	2175	1722	3324	3505	2843
ENSG00000075711|DLG1|protein_coding	8938	8206	11143	4817	6221	6028	5943	6070	5922	6958	8613	6004
ENSG00000075785|RAB7A|protein_coding	4522	4015	6047	3280	4164	3762	4256	3608	3054	3888	4088	3034
ENSG00000075790|BCAP29|protein_coding	3444	3252	4570	2273	3014	2745	3123	2940	2511	2675	3108	2131
ENSG00000075826|SEC31B|protein_coding	180	160	206	44	54	55	103	132	115	232	272	239
ENSG00000075856|SART3|protein_coding	8212	7980	10793	4748	6320	6162	5193	4926	4819	5306	7022	5347
ENSG00000075884|ARHGAP15|protein_coding	39	37	58	12	5	11	20	13	10	107	88	60
ENSG00000075886|TUBA3D|protein_coding	82	46	94	39	65	45	34	43	23	58	31	30
ENSG00000075891|PAX2|protein_coding	8	5	13	1	3	1	1	3	8	13	11	3
ENSG00000075914|EXOSC7|protein_coding	2113	2125	3082	1434	2044	1893	1775	1530	1368	1713	1610	1376
ENSG00000075945|KIFAP3|protein_coding	1597	1519	2080	832	1182	1143	1389	1284	1316	1635	2228	1560
ENSG00000075975|MKRN2|protein_coding	2916	3158	4168	1905	2613	2344	2154	1951	1645	2077	2422	1934
ENSG00000076003|MCM6|protein_coding	9752	8897	12616	6033	7846	7394	4708	4125	3548	3871	4554	3367
ENSG00000076043|REXO2|protein_coding	1719	1619	2312	1187	1641	1508	1734	1527	1229	1617	1609	1242
ENSG00000076053|RBM7|protein_coding	738	639	923	546	751	610	789	789	636	703	764	505
ENSG00000076067|RBMS2|protein_coding	174	144	201	90	88	105	125	152	158	211	279	215
ENSG00000076108|BAZ2A|protein_coding	3173	2692	3806	1781	2338	2261	2835	2707	2794	3310	3939	3112
ENSG00000076201|PTPN23|protein_coding	857	690	1052	449	638	616	585	566	526	692	713	606
ENSG00000076242|MLH1|protein_coding	4537	4302	5619	2414	3054	3015	2702	2522	2241	3325	3779	2733
ENSG00000076248|UNG|protein_coding	10700	9976	14511	5692	7776	7039	3333	2905	3547	4058	7551	5806
ENSG00000076258|FMO4|protein_coding	208	199	288	96	162	140	179	172	235	225	393	296
ENSG00000076321|KLHL20|protein_coding	1413	1360	1862	768	1121	1075	1155	991	1001	1243	1638	1227
ENSG00000076344|RGS11|protein_coding	76	55	92	17	22	23	13	32	25	39	68	57
ENSG00000076351|SLC46A1|protein_coding	485	485	660	282	370	350	273	219	237	262	277	253
ENSG00000076356|PLXNA2|protein_coding	98	90	123	239	352	360	252	219	250	68	80	57
ENSG00000076382|SPAG5|protein_coding	11108	10884	14945	5342	7159	6872	5851	5240	3902	8165	8351	6320
ENSG00000076513|ANKRD13A|protein_coding	1656	1583	2142	1307	1599	1684	1766	1503	1607	1487	1815	1439
ENSG00000076554|TPD52|protein_coding	4451	4209	5890	2693	3719	3493	3949	3573	3014	4368	4418	3030
ENSG00000076555|ACACB|protein_coding	1802	1479	2066	346	505	475	332	317	890	1212	4597	3933
ENSG00000076604|TRAF4|protein_coding	6743	6751	9635	4173	6360	5489	4731	3873	3047	4673	4918	4351
ENSG00000076641|PAG1|protein_coding	143	127	176	44	58	61	51	51	34	79	131	95
ENSG00000076650|GPATCH1|protein_coding	1170	1129	1532	582	760	830	872	701	754	953	1228	870
ENSG00000076662|ICAM3|protein_coding	0	1	5	0	1	0	0	0	0	2	5	0
ENSG00000076685|NT5C2|protein_coding	1891	1813	2348	1093	1284	1219	1291	1191	969	1316	1446	1079
ENSG00000076706|MCAM|protein_coding	356	318	431	130	159	202	155	153	85	188	197	145
ENSG00000076716|GPC4|protein_coding	208	209	286	159	172	179	163	183	161	151	178	139
ENSG00000076770|MBNL3|protein_coding	4038	3543	4623	2084	2656	2673	2526	2512	2171	2829	3093	2380
ENSG00000076826|CAMSAP3|protein_coding	1432	1444	1944	586	708	635	691	670	593	1251	1618	1294
ENSG00000076864|RAP1GAP|protein_coding	422	361	559	172	214	191	173	173	248	255	540	453
ENSG00000076924|XAB2|protein_coding	1603	1532	2335	841	1358	1120	998	916	919	1260	1541	1288
ENSG00000076928|ARHGEF1|protein_coding	7508	7302	11041	4237	6537	5708	5091	4493	3823	5135	5433	4585
ENSG00000076944|STXBP2|protein_coding	1249	1240	1865	721	1007	881	901	804	792	1142	1383	1170
ENSG00000076984|MAP2K7|protein_coding	780	760	1080	483	707	604	615	638	513	591	780	587
ENSG00000077009|NMRK2|protein_coding	0	0	5	1	4	0	2	1	0	1	0	0
ENSG00000077044|DGKD|protein_coding	1965	1928	2747	1670	2453	2083	2189	2078	1783	1526	1791	1432
ENSG00000077063|CTTNBP2|protein_coding	32	37	21	4	6	2	8	8	3	33	36	28
ENSG00000077080|ACTL6B|protein_coding	10	8	9	4	5	5	5	10	6	12	9	6
ENSG00000077092|RARB|protein_coding	54	50	87	22	44	44	50	70	85	96	133	138
ENSG00000077097|TOP2B|protein_coding	14255	13306	17530	7794	9857	9901	12745	11725	10393	13237	15932	11696
ENSG00000077147|TM9SF3|protein_coding	17184	16528	22405	11696	15073	14669	15732	14888	12842	14736	16113	11313
ENSG00000077150|NFKB2|protein_coding	999	1008	1344	629	1037	860	1008	951	1029	861	1000	780
ENSG00000077152|UBE2T|protein_coding	7016	7006	10019	4809	6683	5835	4671	3847	2956	4073	4540	3251
ENSG00000077157|PPP1R12B|protein_coding	2104	1660	2272	762	1006	1052	1092	1269	1315	2042	2725	2129
ENSG00000077232|DNAJC10|protein_coding	9848	9417	12936	6297	8338	7828	8186	7918	6522	8047	8319	6054
ENSG00000077235|GTF3C1|protein_coding	12043	11494	15373	6058	8385	7773	6872	6040	5391	7629	9532	7796
ENSG00000077238|IL4R|protein_coding	365	321	467	695	981	946	699	575	723	145	158	129
ENSG00000077254|USP33|protein_coding	2928	2882	4001	1617	2161	1966	2194	2207	2124	2604	3402	2427
ENSG00000077264|PAK3|protein_coding	29	20	31	15	19	24	46	28	59	85	155	100
ENSG00000077274|CAPN6|protein_coding	18	30	29	11	17	12	16	11	10	26	15	16
ENSG00000077279|DCX|protein_coding	2	4	5	1	1	1	1	0	0	4	0	0
ENSG00000077312|SNRPA|protein_coding	5996	5895	8293	3752	5152	4672	4034	3429	2829	4461	4745	3867
ENSG00000077327|SPAG6|protein_coding	7	9	8	2	8	4	3	0	7	11	12	6
ENSG00000077348|EXOSC5|protein_coding	2294	2272	3398	1302	2115	1828	1557	1213	895	1417	1301	1239
ENSG00000077380|DYNC1I2|protein_coding	3332	3304	4185	2035	2679	2461	2962	2620	2331	2988	3223	2334
ENSG00000077420|APBB1IP|protein_coding	1	1	6	0	1	5	1	2	1	1	3	4
ENSG00000077454|LRCH4|protein_coding	1399	1261	2082	500	885	663	938	962	754	1434	1568	1371
ENSG00000077458|FAM76B|protein_coding	1444	1501	2118	845	1118	947	982	1067	1006	1436	1781	1340
ENSG00000077463|SIRT6|protein_coding	654	681	1010	377	594	532	487	444	381	524	617	446
ENSG00000077498|TYR|protein_coding	0	0	0	0	0	1	0	0	0	2	3	0
ENSG00000077514|POLD3|protein_coding	3592	3359	4671	1755	2454	2178	1623	1374	1235	1688	2154	1628
ENSG00000077522|ACTN2|protein_coding	3	2	2	0	1	0	0	0	1	2	1	1
ENSG00000077549|CAPZB|protein_coding	3537	3430	4737	2426	3190	2902	2890	2610	2191	2915	3444	2664
ENSG00000077585|GPR137B|protein_coding	365	327	483	278	363	297	381	367	292	321	356	273
ENSG00000077616|NAALAD2|protein_coding	85	61	80	38	39	26	46	43	56	43	96	59
ENSG00000077684|JADE1|protein_coding	3142	2933	4178	1171	1542	1475	1164	1037	791	1940	2243	1794
ENSG00000077713|SLC25A43|protein_coding	2936	2992	4216	2429	3098	2892	3215	2883	2594	2606	2876	2159
ENSG00000077721|UBE2A|protein_coding	4151	4031	5720	2718	3499	3290	3820	3347	2872	3677	3930	2807
ENSG00000077782|FGFR1|protein_coding	1696	1580	2181	1111	1625	1505	1596	1427	1315	1309	1593	1315
ENSG00000077800|FKBP6|protein_coding	2	1	1	0	1	0	0	0	0	0	0	0
ENSG00000077935|SMC1B|protein_coding	126	84	161	43	55	60	70	65	88	65	155	119
ENSG00000077942|FBLN1|protein_coding	2	2	19	5	2	1	1	4	0	3	3	1
ENSG00000077943|ITGA8|protein_coding	2	0	2	2	0	1	0	0	0	2	0	0
ENSG00000077984|CST7|protein_coding	14	15	34	10	15	5	9	16	12	12	24	23
ENSG00000078018|MAP2|protein_coding	353	358	430	142	221	210	234	228	238	397	560	406
ENSG00000078043|PIAS2|protein_coding	4147	3624	4908	2401	3188	2895	2867	2848	2809	2917	3866	2859
ENSG00000078053|AMPH|protein_coding	26	28	33	9	8	14	19	18	15	23	46	37
ENSG00000078061|ARAF|protein_coding	2201	2060	3163	1210	1762	1588	1566	1224	1064	1721	1782	1441
ENSG00000078070|MCCC1|protein_coding	3135	3002	4078	1546	2107	1937	2403	2077	2388	3192	4317	3379
ENSG00000078081|LAMP3|protein_coding	81	48	66	31	66	59	45	48	51	47	41	27
ENSG00000078098|FAP|protein_coding	1	0	1	0	0	0	0	1	0	0	0	2
ENSG00000078114|NEBL|protein_coding	2714	2481	3233	1923	2513	2422	3816	3884	3727	3096	3995	2797
ENSG00000078124|ACER3|protein_coding	1925	2015	2552	1550	2107	1851	1697	1759	1585	1299	1645	1126
ENSG00000078140|UBE2K|protein_coding	4247	3934	5532	2998	3757	3464	3915	3609	3217	3651	3902	2892
ENSG00000078142|PIK3C3|protein_coding	1052	859	1184	615	812	762	922	853	951	1038	1331	1056
ENSG00000078177|N4BP2|protein_coding	2199	2023	2453	1263	1561	1487	1824	1638	1484	1880	2182	1657
ENSG00000078237|TIGAR|protein_coding	2157	2127	2835	1642	2287	2111	2701	2460	1936	2221	1880	1337
ENSG00000078246|TULP3|protein_coding	1559	1482	2205	717	951	918	966	880	847	1471	1831	1303
ENSG00000078269|SYNJ2|protein_coding	1982	1847	2346	1875	2545	2337	2502	2284	2176	1299	1366	1193
ENSG00000078295|ADCY2|protein_coding	7	1	3	7	3	4	3	1	10	8	10	6
ENSG00000078304|PPP2R5C|protein_coding	7574	7268	10075	4392	5616	5211	6100	5528	5084	6935	8292	5746
ENSG00000078319|PMS2P1|unprocessed_pseudogene	1139	977	1426	653	791	749	845	733	665	949	1235	896
ENSG00000078328|RBFOX1|protein_coding	0	0	0	0	0	0	0	0	0	0	1	1
ENSG00000078369|GNB1|protein_coding	9063	8915	12990	5619	7655	7314	7758	6325	5544	7839	8481	6295
ENSG00000078399|HOXA9|protein_coding	0	1	0	0	0	1	0	0	0	0	1	1
ENSG00000078401|EDN1|protein_coding	552	535	690	634	945	907	1380	1293	1139	1003	1014	761
ENSG00000078403|MLLT10|protein_coding	2110	1933	2575	1074	1363	1360	1380	1384	1602	1865	2235	1838
ENSG00000078487|ZCWPW1|protein_coding	520	469	718	246	278	291	336	277	213	457	503	419
ENSG00000078549|ADCYAP1R1|protein_coding	0	0	0	0	2	1	0	0	0	1	0	2
ENSG00000078579|FGF20|protein_coding	1	3	1	0	0	0	0	0	0	0	0	0
ENSG00000078589|P2RY10|protein_coding	0	3	10	0	1	2	2	0	4	0	10	6
ENSG00000078596|ITM2A|protein_coding	10	4	13	1	2	4	0	1	5	2	5	6
ENSG00000078618|NRDC|protein_coding	6457	6055	8414	3731	5214	4801	5395	5180	4813	5995	6981	5045
ENSG00000078668|VDAC3|protein_coding	7023	6808	9853	3885	5354	4738	5282	4490	3509	5670	5612	4086
ENSG00000078674|PCM1|protein_coding	9281	8589	11062	5010	6532	6335	6404	6304	5324	6596	7957	6026
ENSG00000078687|TNRC6C|protein_coding	1635	1433	1892	616	785	738	799	621	527	1256	1480	1185
ENSG00000078699|CBFA2T2|protein_coding	1004	894	1144	387	528	472	607	588	517	877	981	804
ENSG00000078725|BRINP1|protein_coding	0	0	0	0	0	0	1	0	0	0	0	1
ENSG00000078747|ITCH|protein_coding	2943	2903	3742	2687	3385	3389	3078	3071	2667	2291	2576	1878
ENSG00000078795|PKD2L2|protein_coding	64	64	67	44	33	35	59	64	66	85	97	65
ENSG00000078804|TP53INP2|protein_coding	69	68	102	52	78	76	96	105	108	101	109	99
ENSG00000078808|SDF4|protein_coding	4796	4843	7232	2836	4385	3730	3222	2790	2251	3586	3962	3216
ENSG00000078814|MYH7B|protein_coding	123	105	141	52	67	47	107	95	94	195	172	168
ENSG00000078898|BPIFB2|protein_coding	0	1	2	0	0	0	0	0	0	1	0	3
ENSG00000078900|TP73|protein_coding	427	369	598	111	158	139	50	62	33	124	165	123
ENSG00000078902|TOLLIP|protein_coding	891	872	1276	710	1025	916	817	758	688	735	795	641
ENSG00000078967|UBE2D4|protein_coding	505	444	579	283	315	289	340	261	207	383	361	296
ENSG00000079101|CLUL1|protein_coding	40	29	44	15	10	13	7	11	22	41	50	29
ENSG00000079102|RUNX1T1|protein_coding	12	27	26	14	18	11	16	8	15	11	24	16
ENSG00000079112|CDH17|protein_coding	0	0	4	0	2	0	2	0	0	3	3	4
ENSG00000079134|THOC1|protein_coding	3692	3511	4632	2491	3280	3109	2888	2882	3119	2864	3599	2696
ENSG00000079150|FKBP7|protein_coding	114	99	174	58	54	72	81	56	39	91	107	65
ENSG00000079156|OSBPL6|protein_coding	855	770	1135	479	659	690	579	531	450	493	517	456
ENSG00000079215|SLC1A3|protein_coding	22	14	23	11	17	8	20	15	5	28	5	7
ENSG00000079246|XRCC5|protein_coding	34884	33750	46401	22903	29471	28135	26997	24117	20371	25636	27336	19651
ENSG00000079257|LXN|protein_coding	4822	4594	6186	5481	7418	6893	9659	8075	6986	4797	4081	3077
ENSG00000079263|SP140|protein_coding	16	12	24	4	10	11	3	12	20	21	16	13
ENSG00000079277|MKNK1|protein_coding	1209	1164	1668	525	748	757	853	747	673	1129	1142	933
ENSG00000079308|TNS1|protein_coding	250	212	357	67	82	84	74	70	51	150	211	183
ENSG00000079313|REXO1|protein_coding	939	870	1362	574	849	691	670	614	658	657	860	797
ENSG00000079332|SAR1A|protein_coding	7204	6807	9259	4697	6122	5649	6020	5397	4896	5509	6287	4600
ENSG00000079335|CDC14A|protein_coding	364	370	475	263	337	332	361	286	285	312	415	295
ENSG00000079337|RAPGEF3|protein_coding	99	122	149	149	208	207	101	137	112	108	129	79
ENSG00000079385|CEACAM1|protein_coding	66	49	78	32	40	53	87	120	156	151	246	183
ENSG00000079387|SENP1|protein_coding	3551	3288	4525	1991	2524	2336	2160	2120	1923	2310	2951	2199
ENSG00000079393|DUSP13|protein_coding	79	74	103	66	81	81	107	72	66	59	103	77
ENSG00000079432|CIC|protein_coding	2580	2359	3553	934	1351	1237	1834	1800	1691	2881	3609	3182
ENSG00000079435|LIPE|protein_coding	83	31	127	33	60	57	41	49	93	91	135	112
ENSG00000079459|FDFT1|protein_coding	17167	16643	23518	10651	14275	12986	15541	12564	11324	15000	17401	13022
ENSG00000079462|PAFAH1B3|protein_coding	2642	2715	3798	1283	1937	1828	1500	1170	1048	1965	2242	1881
ENSG00000079482|OPHN1|protein_coding	741	673	928	280	382	358	258	251	230	467	721	589
ENSG00000079557|AFM|protein_coding	1	0	0	0	0	0	0	0	0	0	0	0
ENSG00000079616|KIF22|protein_coding	15367	14797	20856	7812	11452	10320	8016	7181	5166	10315	11223	9204
ENSG00000079689|SCGN|protein_coding	1	0	2	0	0	0	1	0	0	2	1	0
ENSG00000079691|CARMIL1|protein_coding	2609	2458	3385	2362	2930	2912	2848	2774	2488	1877	2199	1712
ENSG00000079739|PGM1|protein_coding	684	636	918	389	563	451	495	425	551	521	880	687
ENSG00000079785|DDX1|protein_coding	8632	8523	11791	5461	7379	6786	7106	6501	5395	6975	7167	5121
ENSG00000079805|DNM2|protein_coding	6930	6586	9230	3596	5219	4567	4278	3797	3538	5222	6013	5097
ENSG00000079819|EPB41L2|protein_coding	159	181	206	170	202	194	200	180	229	190	277	172
ENSG00000079841|RIMS1|protein_coding	78	82	93	19	42	16	33	40	78	124	245	217
ENSG00000079931|MOXD1|protein_coding	4	6	6	0	4	2	2	2	3	2	5	1
ENSG00000079950|STX7|protein_coding	1548	1480	1987	879	1089	915	1217	1187	1125	1492	1736	1268
ENSG00000079974|RABL2B|protein_coding	535	481	706	391	479	419	523	512	423	582	613	412
ENSG00000079999|KEAP1|protein_coding	6870	6624	9741	3200	4870	4281	3988	3438	2409	4912	4942	3754
ENSG00000080007|DDX43|protein_coding	357	281	369	176	198	230	232	230	203	229	272	194
ENSG00000080031|PTPRH|protein_coding	20	45	44	49	62	69	63	63	40	46	54	26
ENSG00000080166|DCT|protein_coding	1	2	0	0	2	1	2	2	2	5	14	6
ENSG00000080189|SLC35C2|protein_coding	3516	3300	4993	1815	2721	2241	2331	2080	1826	2967	3363	2843
ENSG00000080200|CRYBG3|protein_coding	723	690	798	442	521	457	554	510	467	488	557	416
ENSG00000080224|EPHA6|protein_coding	186	193	240	84	113	111	121	119	102	178	177	107
ENSG00000080293|SCTR|protein_coding	4	2	3	0	1	1	5	0	0	3	11	7
ENSG00000080298|RFX3|protein_coding	338	280	381	183	227	189	270	274	214	356	402	276
ENSG00000080345|RIF1|protein_coding	13933	12573	16012	8143	10248	10287	7806	8199	8000	6201	8658	6650
ENSG00000080371|RAB21|protein_coding	6298	6137	8498	4108	5406	5405	5878	5449	4585	5459	6192	4288
ENSG00000080493|SLC4A4|protein_coding	4	2	1	2	2	5	0	5	7	6	7	16
ENSG00000080503|SMARCA2|protein_coding	3246	3218	4326	1366	1934	1918	1964	1864	1489	3043	3468	2708
ENSG00000080511|RDH8|protein_coding	0	0	1	0	0	0	0	0	0	0	0	0
ENSG00000080546|SESN1|protein_coding	639	612	840	242	320	326	529	441	477	1017	1377	993
ENSG00000080561|MID2|protein_coding	417	378	607	411	529	469	462	402	419	339	378	294
ENSG00000080572|PIH1D3|protein_coding	0	3	0	0	0	0	0	0	1	0	0	0
ENSG00000080573|COL5A3|protein_coding	48	35	40	17	27	38	41	53	69	91	87	68
ENSG00000080603|SRCAP|protein_coding	657	485	734	327	421	388	485	485	477	570	645	537
ENSG00000080608|PUM3|protein_coding	4339	4126	5924	3787	5103	4674	3740	3565	3240	2299	2671	2078
ENSG00000080618|CPB2|protein_coding	48	36	78	32	31	29	24	32	48	57	99	72
ENSG00000080644|CHRNA3|protein_coding	99	81	119	65	89	63	51	55	51	77	83	91
ENSG00000080709|KCNN2|protein_coding	153	122	174	40	53	34	61	47	58	113	165	138
ENSG00000080802|CNOT4|protein_coding	1012	867	1304	556	685	720	879	847	841	846	1127	870
ENSG00000080815|PSEN1|protein_coding	2056	1973	2570	1210	1646	1573	1904	1718	1568	2030	2257	1650
ENSG00000080819|CPOX|protein_coding	1570	1555	2227	754	1050	980	932	880	717	1197	1358	1028
ENSG00000080822|CLDND1|protein_coding	1690	1630	2176	1081	1593	1404	1840	1641	1656	1730	2091	1523
ENSG00000080823|MOK|protein_coding	592	559	767	396	581	479	733	608	581	788	794	698
ENSG00000080824|HSP90AA1|protein_coding	76870	72302	104527	55418	71466	69225	76682	69228	56858	67748	65163	45917
ENSG00000080839|RBL1|protein_coding	2574	2499	3238	1353	1635	1728	1093	1029	906	1318	1586	1180
ENSG00000080845|DLGAP4|protein_coding	786	596	943	706	919	830	966	855	879	721	872	725
ENSG00000080854|IGSF9B|protein_coding	227	149	213	161	210	180	184	161	186	130	170	143
ENSG00000080947|CROCCP3|transcribed_unprocessed_pseudogene	137	114	126	60	91	79	131	156	163	145	209	155
ENSG00000080986|NDC80|protein_coding	5668	5320	7498	2515	3204	3090	2887	2769	1670	4432	4104	2840
ENSG00000081014|AP4E1|protein_coding	9288	8505	11322	5594	7167	6830	7792	7239	7267	7286	9691	7029
ENSG00000081019|RSBN1|protein_coding	3680	3269	4431	2097	2789	2698	3746	3318	2865	3872	4669	3163
ENSG00000081026|MAGI3|protein_coding	2180	2005	2584	1088	1413	1435	1478	1625	1391	1682	2251	1624
ENSG00000081041|CXCL2|protein_coding	4	0	1	2	5	0	2	0	0	0	0	0
ENSG00000081051|AFP|protein_coding	1	0	0	0	0	0	1	0	0	0	0	0
ENSG00000081052|COL4A4|protein_coding	104	100	123	44	67	57	83	76	80	112	160	139
ENSG00000081059|TCF7|protein_coding	303	220	360	176	199	183	248	234	319	356	427	388
ENSG00000081087|OSTM1|protein_coding	1457	1443	1988	1050	1459	1397	1447	1395	1297	1295	1518	1123
ENSG00000081138|CDH7|protein_coding	0	1	0	0	1	0	0	0	0	4	2	0
ENSG00000081148|IMPG2|protein_coding	13	20	31	6	8	10	13	43	15	48	67	47
ENSG00000081154|PCNP|protein_coding	6354	6200	8123	4138	5616	4992	5615	5440	4842	5867	6571	4574
ENSG00000081177|EXD2|protein_coding	1868	1656	2320	786	1029	1034	1065	1090	946	1546	1810	1419
ENSG00000081181|ARG2|protein_coding	375	397	460	213	275	220	262	197	213	294	413	250
ENSG00000081189|MEF2C|protein_coding	149	127	180	71	61	97	152	91	74	149	134	106
ENSG00000081237|PTPRC|protein_coding	5	1	94	2	0	1	1	0	2	5	14	9
ENSG00000081248|CACNA1S|protein_coding	1	0	3	0	0	0	4	0	0	2	3	1
ENSG00000081277|PKP1|protein_coding	963	935	1333	482	715	580	652	498	634	806	1500	1299
ENSG00000081307|UBA5|protein_coding	2130	1949	2778	1350	1729	1630	2045	1954	1650	2038	2206	1527
ENSG00000081320|STK17B|protein_coding	2007	1813	2542	1380	1808	1684	2081	1925	1391	1454	1611	1134
ENSG00000081377|CDC14B|protein_coding	578	561	664	368	529	472	629	525	608	494	692	525
ENSG00000081386|ZNF510|protein_coding	1477	1387	1800	806	1011	1021	1009	1000	920	1189	1534	1142
ENSG00000081479|LRP2|protein_coding	94	88	105	16	14	13	30	19	38	93	337	284
ENSG00000081665|ZNF506|protein_coding	201	107	192	118	128	149	169	190	252	223	247	225
ENSG00000081692|JMJD4|protein_coding	1023	1072	1436	669	1062	1012	679	632	580	635	686	540
ENSG00000081721|DUSP12|protein_coding	2480	2439	3645	1606	2271	1983	1982	1856	1508	1894	1885	1433
ENSG00000081760|AACS|protein_coding	3635	3337	4930	2202	2921	2697	2852	2431	2336	3125	3500	2970
ENSG00000081791|KIAA0141|protein_coding	4693	4524	6249	2762	3933	3502	3879	3550	3481	4157	4786	4014
ENSG00000081800|SLC13A1|protein_coding	0	0	0	0	0	0	0	0	0	2	0	0
ENSG00000081803|CADPS2|protein_coding	313	304	376	344	460	390	367	391	436	265	343	280
ENSG00000081818|PCDHB4|protein_coding	439	420	505	149	179	166	171	145	107	388	233	184
ENSG00000081842|PCDHA6|protein_coding	3758	3361	4792	1979	2876	2456	2518	2382	1630	2992	3025	2316
ENSG00000081853|PCDHGA2|protein_coding	19	17	32	7	8	12	15	11	18	30	38	20
ENSG00000081870|HSPB11|protein_coding	1463	1372	2030	688	837	758	909	786	570	1482	1253	871
ENSG00000081913|PHLPP1|protein_coding	1278	1086	1550	442	587	527	448	449	397	1009	1064	850
ENSG00000081923|ATP8B1|protein_coding	2487	2473	3223	1287	1629	1505	1574	1570	1499	2108	2825	1966
ENSG00000081985|IL12RB2|protein_coding	3	9	8	7	3	4	2	5	7	9	3	3
ENSG00000082014|SMARCD3|protein_coding	466	409	608	287	351	294	372	366	339	504	682	535
ENSG00000082068|WDR70|protein_coding	1572	1546	2080	847	1111	1144	1217	1147	1201	1491	1769	1354
ENSG00000082074|FYB|protein_coding	1	0	38	4	0	2	3	9	8	0	0	0
ENSG00000082126|MPP4|protein_coding	1	2	1	5	6	6	13	5	6	20	18	13
ENSG00000082146|STRADB|protein_coding	864	807	1128	403	584	523	577	524	439	786	859	613
ENSG00000082153|BZW1|protein_coding	15300	14904	20865	15262	19461	18617	21934	19019	16756	12853	13976	10051
ENSG00000082175|PGR|protein_coding	745	566	956	469	628	569	312	247	87	291	103	54
ENSG00000082196|C1QTNF3|protein_coding	41	55	40	37	26	33	53	67	61	92	135	101
ENSG00000082212|ME2|protein_coding	748	718	1004	544	667	738	640	603	449	553	543	433
ENSG00000082213|C5orf22|protein_coding	2606	2359	3249	1593	2044	1958	2032	1788	1549	1858	2059	1390
ENSG00000082258|CCNT2|protein_coding	2825	2492	3360	1996	2428	2318	2194	2324	2411	2183	3002	2329
ENSG00000082269|FAM135A|protein_coding	345	317	378	171	227	193	254	225	241	225	305	307
ENSG00000082293|COL19A1|protein_coding	1	3	1	0	3	0	0	1	4	0	3	5
ENSG00000082397|EPB41L3|protein_coding	1	0	0	0	0	0	0	0	0	0	0	1
ENSG00000082438|COBLL1|protein_coding	874	695	992	502	608	636	614	616	463	594	598	490
ENSG00000082458|DLG3|protein_coding	2648	2726	3573	1028	1390	1326	1315	1239	1042	2056	2376	1949
ENSG00000082482|KCNK2|protein_coding	107	94	165	34	48	42	47	43	35	87	89	66
ENSG00000082497|SERTAD4|protein_coding	1555	1372	1930	759	867	876	760	748	579	910	1111	818
ENSG00000082512|TRAF5|protein_coding	376	366	508	234	281	277	197	221	202	233	480	300
ENSG00000082515|MRPL22|protein_coding	2920	2863	4154	1990	2580	2445	2804	2287	2093	2755	2780	2047
ENSG00000082516|GEMIN5|protein_coding	10568	10033	13574	8470	11455	10957	8717	7932	6526	5431	6155	4760
ENSG00000082556|OPRK1|protein_coding	0	0	0	0	0	0	0	0	0	1	0	1
ENSG00000082641|NFE2L1|protein_coding	7238	6978	9991	3929	5481	4954	4342	3950	3338	5255	6202	5095
ENSG00000082684|SEMA5B|protein_coding	3	1	6	1	1	5	0	3	0	1	4	1
ENSG00000082701|GSK3B|protein_coding	3527	3272	4250	2018	2484	2530	3132	2790	2593	3390	3979	2779
ENSG00000082781|ITGB5|protein_coding	14923	14230	20541	6460	9037	8047	7295	6346	5361	10288	11653	9509
ENSG00000082805|ERC1|protein_coding	2167	1790	2472	969	1233	1250	1256	1247	998	1515	1874	1338
ENSG00000082898|XPO1|protein_coding	27329	26261	33772	14847	18991	18429	18112	17873	15736	19384	23879	17659
ENSG00000082929|LINC01587|processed_transcript	26	22	30	16	13	8	14	6	16	31	40	23
ENSG00000082996|RNF13|protein_coding	3964	3910	5342	2341	3192	2823	3508	3135	3119	3683	4652	3210
ENSG00000083067|TRPM3|protein_coding	6	2	7	0	1	1	2	7	6	4	23	9
ENSG00000083093|PALB2|protein_coding	2511	2330	3312	1595	2027	2164	1721	1700	1455	1487	1620	1324
ENSG00000083097|DOPEY1|protein_coding	1299	1235	1578	705	873	801	1037	1077	1188	1079	1628	1163
ENSG00000083099|LYRM2|protein_coding	2886	2799	3911	1924	2491	2296	2772	2530	1954	2521	2884	2068
ENSG00000083123|BCKDHB|protein_coding	918	892	1213	477	547	555	703	685	595	969	1164	847
ENSG00000083168|KAT6A|protein_coding	2578	2415	3258	1604	2026	1953	1969	1942	1777	1794	2221	1838
ENSG00000083223|ZCCHC6|protein_coding	1873	1697	2272	1125	1536	1500	1973	1855	1798	1860	2300	1735
ENSG00000083290|ULK2|protein_coding	587	602	770	328	422	379	303	321	256	386	442	430
ENSG00000083307|GRHL2|protein_coding	14348	13456	18393	7004	9746	9205	10714	9796	10300	13090	15495	12098
ENSG00000083312|TNPO1|protein_coding	13048	12181	16140	8434	11054	10816	10785	10280	8695	10022	11159	8215
ENSG00000083444|PLOD1|protein_coding	2726	2462	3678	1550	2212	2043	1868	1584	1418	1937	2523	2020
ENSG00000083454|P2RX5|protein_coding	306	287	405	203	246	251	186	134	172	164	172	183
ENSG00000083457|ITGAE|protein_coding	1756	1777	2683	1187	1510	1350	1659	1331	1156	1618	1770	1195
ENSG00000083520|DIS3|protein_coding	3619	3641	4821	2419	3152	3200	3164	3074	2839	2537	3276	2364
ENSG00000083535|PIBF1|protein_coding	773	668	1009	514	688	594	663	784	757	749	971	675
ENSG00000083544|TDRD3|protein_coding	1279	1277	1768	707	860	940	860	910	804	989	1153	952
ENSG00000083622|AC000111.6|antisense	0	0	0	0	0	0	0	0	0	0	1	0
ENSG00000083635|NUFIP1|protein_coding	1974	1853	2695	1356	2006	1828	1555	1530	1449	1104	1335	958
ENSG00000083642|PDS5B|protein_coding	3607	3119	4198	1847	2267	2194	2259	2167	2001	2839	3352	2447
ENSG00000083720|OXCT1|protein_coding	1463	1424	1845	848	1075	940	993	955	922	1058	1381	1007
ENSG00000083750|RRAGB|protein_coding	703	687	932	403	535	481	495	499	548	643	828	618
ENSG00000083782|EPYC|protein_coding	0	0	0	0	0	0	0	0	0	0	0	0
ENSG00000083799|CYLD|protein_coding	709	592	948	364	467	515	603	502	606	607	925	722
ENSG00000083807|SLC27A5|protein_coding	1115	1052	1504	602	939	797	745	612	540	803	952	759
ENSG00000083812|ZNF324|protein_coding	1163	1146	1822	920	1263	1212	962	902	760	816	876	804
ENSG00000083814|ZNF671|protein_coding	17	14	6	6	4	12	6	19	14	7	20	10
ENSG00000083817|ZNF416|protein_coding	259	230	316	155	200	177	233	157	140	201	215	218
ENSG00000083828|ZNF586|protein_coding	558	507	667	321	467	411	407	444	432	509	560	410
ENSG00000083838|ZNF446|protein_coding	737	618	814	282	436	424	451	396	427	639	813	658
ENSG00000083844|ZNF264|protein_coding	202	202	302	107	151	153	232	209	185	163	169	161
ENSG00000083845|RPS5|protein_coding	33620	33883	49570	19679	29603	25582	27806	18890	15010	26088	27113	22647
ENSG00000083857|FAT1|protein_coding	18987	16576	21156	8834	11453	11149	12591	11798	10394	13022	12995	10317
ENSG00000083896|YTHDC1|protein_coding	5219	5117	6603	3201	4197	3946	4317	4177	3647	4381	5503	4018
ENSG00000083937|CHMP2B|protein_coding	5957	6053	8168	5146	7086	6488	8034	7024	6307	5048	5315	3536
ENSG00000084070|SMAP2|protein_coding	1105	1035	1500	757	955	958	972	860	763	866	1053	808
ENSG00000084072|PPIE|protein_coding	2702	2439	3513	1634	2145	1994	2123	1722	1764	2164	2559	2018
ENSG00000084073|ZMPSTE24|protein_coding	9803	9731	12920	6831	8976	8526	8578	8143	6461	7355	7940	5750
ENSG00000084090|STARD7|protein_coding	21889	21356	29006	14349	18589	17541	16026	14677	11751	14176	14783	10802
ENSG00000084092|NOA1|protein_coding	2574	2456	3463	1508	1978	1761	1869	1617	1418	1956	2339	1806
ENSG00000084093|REST|protein_coding	4557	4121	5716	3159	3835	4043	4445	4178	3903	3788	4964	3714
ENSG00000084110|HAL|protein_coding	44	40	46	30	39	26	51	46	20	46	42	52
ENSG00000084112|SSH1|protein_coding	1380	1191	1667	705	905	903	845	744	763	845	1037	838
ENSG00000084207|GSTP1|protein_coding	1	1	2	0	0	0	0	0	0	0	2	0
ENSG00000084234|APLP2|protein_coding	16550	15952	22356	10426	14000	12868	13743	12029	9739	13440	14145	10865
ENSG00000084444|FAM234B|protein_coding	1901	1683	2344	589	698	659	669	583	697	1160	2106	1639
ENSG00000084453|SLCO1A2|protein_coding	58	49	50	24	22	18	18	31	28	45	84	62
ENSG00000084463|WBP11|protein_coding	3669	3349	4905	2252	3150	2943	2806	2626	2171	2741	2856	2205
ENSG00000084623|EIF3I|protein_coding	12240	12345	17613	8276	11552	10554	10822	8427	6389	10455	10400	8105
ENSG00000084628|NKAIN1|protein_coding	60	64	78	36	42	43	29	37	35	25	50	38
ENSG00000084636|COL16A1|protein_coding	690	673	927	260	366	337	308	314	192	525	570	539
ENSG00000084652|TXLNA|protein_coding	5159	4962	6785	3156	4312	3868	3511	3119	2842	3204	3936	3279
ENSG00000084674|APOB|protein_coding	1	0	0	0	0	0	0	1	0	2	3	1
ENSG00000084676|NCOA1|protein_coding	1329	1133	1587	572	734	746	702	654	596	827	1155	973
ENSG00000084693|AGBL5|protein_coding	2687	2543	3821	1324	1834	1668	1749	1493	1592	2410	3047	2471
ENSG00000084710|EFR3B|protein_coding	544	522	668	297	466	399	738	572	526	556	606	463
ENSG00000084731|KIF3C|protein_coding	417	378	514	238	357	304	367	286	310	433	348	328
ENSG00000084733|RAB10|protein_coding	10223	10174	13759	6987	9582	8761	10109	8874	8649	8588	11029	8169
ENSG00000084734|GCKR|protein_coding	0	0	3	0	1	0	0	2	0	2	0	1
ENSG00000084754|HADHA|protein_coding	10515	10354	14412	6274	8151	7821	8398	7386	6462	9263	10955	8176
ENSG00000084764|MAPRE3|protein_coding	215	221	294	147	213	172	258	235	246	255	298	181
ENSG00000084774|CAD|protein_coding	11381	10677	15168	6050	8731	7609	6652	5644	5061	6586	6612	5735
ENSG00000085063|CD59|protein_coding	2701	2558	3593	1993	2555	2287	2765	2227	2104	2511	2394	1881
ENSG00000085117|CD82|protein_coding	952	931	1396	643	909	822	782	583	551	752	718	661
ENSG00000085185|BCORL1|protein_coding	177	150	212	90	112	123	125	105	123	135	193	154
ENSG00000085224|ATRX|protein_coding	4257	3739	4853	2127	2733	2718	3365	3583	3323	3785	5120	3668
ENSG00000085231|AK6|protein_coding	1727	1832	2515	1422	1908	1750	1779	1575	1294	1189	1208	878
ENSG00000085265|FCN1|protein_coding	0	1	2	0	0	0	2	0	0	0	0	0
ENSG00000085274|MYNN|protein_coding	2716	2553	3606	1694	2214	2166	2282	2199	2290	2261	3093	2192
ENSG00000085276|MECOM|protein_coding	435	395	524	134	182	186	191	167	107	354	356	260
ENSG00000085365|SCAMP1|protein_coding	6425	6096	8224	3925	4889	4642	5435	4971	4390	5593	6722	4676
ENSG00000085377|PREP|protein_coding	1505	1254	1927	1047	1365	1338	1380	1150	1091	1310	1406	1064
ENSG00000085382|HACE1|protein_coding	550	571	770	297	377	387	358	397	399	455	614	461
ENSG00000085415|SEH1L|protein_coding	9381	8967	12813	9142	11751	10731	10176	9124	8196	6185	6535	4767
ENSG00000085433|WDR47|protein_coding	1277	1147	1606	850	1001	1036	1223	1213	934	1238	1371	979
ENSG00000085449|WDFY1|protein_coding	2319	2088	2924	1293	1752	1681	1868	1651	1568	1750	2339	1728
ENSG00000085465|OVGP1|protein_coding	178	157	246	85	98	87	140	124	142	164	169	157
ENSG00000085491|SLC25A24|protein_coding	8482	8121	10981	6116	7823	7321	6360	5849	4389	5502	5613	3805
ENSG00000085511|MAP3K4|protein_coding	2393	2314	3150	1193	1632	1513	1507	1335	1357	1557	1962	1415
ENSG00000085514|PILRA|protein_coding	35	41	66	10	16	12	25	26	20	43	54	55
ENSG00000085552|IGSF9|protein_coding	1465	1258	1931	414	659	605	510	507	378	939	1253	1169
ENSG00000085563|ABCB1|protein_coding	9	3	15	0	3	3	0	1	5	4	7	6
ENSG00000085644|ZNF213|protein_coding	605	613	851	405	576	508	434	466	430	503	726	581
ENSG00000085662|AKR1B1|protein_coding	10	5	11	4	7	7	7	6	3	10	7	1
ENSG00000085719|CPNE3|protein_coding	17585	17414	22780	9971	13247	12392	14580	13426	11164	14186	16138	11718
ENSG00000085721|RRN3|protein_coding	7350	7236	9790	5503	7216	6821	6455	5816	5673	5079	6910	4891
ENSG00000085733|CTTN|protein_coding	22913	21903	30538	13934	19487	17964	16488	14713	12816	16374	18088	14602
ENSG00000085741|WNT11|protein_coding	11	33	25	7	5	6	20	16	16	18	14	17
ENSG00000085760|MTIF2|protein_coding	5272	5215	7167	3023	4063	3716	4043	3580	3236	4256	5158	3639
ENSG00000085788|DDHD2|protein_coding	2818	2489	3610	1303	1838	1810	1843	1789	1881	2035	2696	2010
ENSG00000085831|TTC39A|protein_coding	6017	5844	8053	3532	4776	4622	4810	3949	2973	4816	4703	3835
ENSG00000085832|EPS15|protein_coding	4397	4077	5532	3553	4669	4330	5189	4642	4164	3465	3988	2945
ENSG00000085840|ORC1|protein_coding	2622	2541	3555	1232	1663	1473	619	494	342	751	887	600
ENSG00000085871|MGST2|protein_coding	1278	1230	1866	770	890	942	1113	842	710	1224	1154	876
ENSG00000085872|CHERP|protein_coding	1580	1299	2119	1037	1514	1310	1125	1049	935	1029	1115	892
ENSG00000085978|ATG16L1|protein_coding	3585	3453	4907	2710	3692	3397	3521	3280	3079	2889	3256	2653
ENSG00000085982|USP40|protein_coding	2189	1885	2528	1246	1672	1682	2110	1937	2050	2244	3044	2336
ENSG00000085998|POMGNT1|protein_coding	2700	2542	3582	1704	2569	2465	2208	1913	1590	1774	1916	1697
ENSG00000085999|RAD54L|protein_coding	1341	1102	1608	766	974	918	620	583	492	634	773	599
ENSG00000086015|MAST2|protein_coding	2276	2178	3029	1059	1443	1368	1078	967	769	1464	1370	1240
ENSG00000086061|DNAJA1|protein_coding	14701	14311	20445	12419	16407	15737	15366	14109	11102	10221	9904	6855
ENSG00000086062|B4GALT1|protein_coding	1813	1566	2313	1571	1911	1764	1959	1668	1623	1484	1753	1333
ENSG00000086065|CHMP5|protein_coding	2673	2479	3621	1838	2422	2172	2778	2450	2043	2543	3021	2162
ENSG00000086102|NFX1|protein_coding	2766	2578	3642	1852	2276	2173	2465	2259	2203	2164	2598	2033
ENSG00000086159|AQP6|protein_coding	17	15	14	6	13	11	12	9	26	21	25	26
ENSG00000086189|DIMT1|protein_coding	4472	4472	6146	3772	5325	4465	4408	3912	3029	2846	2703	1838
ENSG00000086200|IPO11|protein_coding	4121	3783	5126	2480	3299	3200	2900	2782	2300	2723	3337	2456
ENSG00000086205|FOLH1|protein_coding	17	15	33	18	12	8	16	14	10	17	22	15
ENSG00000086232|EIF2AK1|protein_coding	9731	9357	12614	5730	7141	6887	7693	6631	5879	8261	9153	6892
ENSG00000086288|NME8|protein_coding	0	2	1	0	0	0	0	0	0	0	0	0
ENSG00000086289|EPDR1|protein_coding	786	788	1037	373	596	511	449	437	331	567	594	384
ENSG00000086300|SNX10|protein_coding	1490	1356	1879	931	1208	1073	1249	1140	1230	1139	1454	997
ENSG00000086475|SEPHS1|protein_coding	8624	8372	12242	4943	6727	6413	5868	5247	3521	6312	6128	4274
ENSG00000086504|MRPL28|protein_coding	4453	4394	6772	2281	3704	3144	3001	2357	2075	3349	3667	3174
ENSG00000086506|HBQ1|protein_coding	4	1	3	1	6	5	1	5	2	1	7	3
ENSG00000086544|ITPKC|protein_coding	1017	1069	1584	654	1028	942	1090	928	761	1150	1160	954
ENSG00000086548|CEACAM6|protein_coding	14	14	27	11	23	12	16	16	17	12	32	21
ENSG00000086570|FAT2|protein_coding	78	54	106	39	43	38	45	41	61	74	129	94
ENSG00000086589|RBM22|protein_coding	5389	5275	7786	3696	4926	4396	4620	4130	3762	4432	5192	3981
ENSG00000086598|TMED2|protein_coding	19428	19377	27065	12759	17075	15793	18137	16068	13640	17476	18253	12717
ENSG00000086619|ERO1B|protein_coding	124	106	152	83	171	115	154	176	226	177	231	135
ENSG00000086666|ZFAND6|protein_coding	3175	3024	4365	2374	2934	2826	3547	3190	2955	2990	3452	2517
ENSG00000086696|HSD17B2|protein_coding	39	22	24	11	11	17	33	38	40	76	79	74
ENSG00000086712|TXLNG|protein_coding	3533	3470	4443	2690	3389	3394	3002	2688	2452	2112	2296	1814
ENSG00000086717|PPEF1|protein_coding	12	12	10	4	0	0	4	8	2	10	34	10
ENSG00000086730|LAT2|protein_coding	116	109	150	95	140	137	120	90	120	59	63	54
ENSG00000086758|HUWE1|protein_coding	14048	11708	15697	6394	8524	8433	8847	7943	7525	9773	13045	10708
ENSG00000086827|ZW10|protein_coding	2496	2535	3154	1493	1919	1651	1745	1605	1391	1866	2245	1509
ENSG00000086848|ALG9|protein_coding	363	320	546	218	236	242	267	284	284	317	444	335
ENSG00000086967|MYBPC2|protein_coding	0	1	0	0	0	0	0	0	0	0	2	1
ENSG00000086991|NOX4|protein_coding	0	0	2	0	0	1	0	0	2	1	2	0
ENSG00000087008|ACOX3|protein_coding	919	914	1288	470	717	696	648	497	479	744	852	721
ENSG00000087053|MTMR2|protein_coding	1117	1136	1458	871	1112	1069	1120	1106	1023	1016	1114	796
ENSG00000087074|PPP1R15A|protein_coding	662	743	1004	520	800	688	966	810	612	890	825	664
ENSG00000087076|HSD17B14|protein_coding	116	121	191	62	86	67	88	86	123	128	227	189
ENSG00000087077|TRIP6|protein_coding	11432	11614	17147	6296	9624	8032	7796	6808	5856	8668	8862	7211
ENSG00000087085|ACHE|protein_coding	72	81	132	60	67	53	48	52	107	78	142	108
ENSG00000087086|FTL|protein_coding	15376	15605	22097	8796	12687	11189	11240	8819	7708	13640	15682	12362
ENSG00000087087|SRRT|protein_coding	11161	10792	15067	6731	9652	8529	6890	6144	4982	6998	7499	5965
ENSG00000087088|BAX|protein_coding	2357	2264	3416	1289	1880	1685	1390	1266	986	1680	1577	1312
ENSG00000087095|NLK|protein_coding	1933	1820	2422	1196	1553	1456	1736	1641	1453	1668	1990	1575
ENSG00000087111|PIGS|protein_coding	4473	4190	6089	2160	3178	3037	2675	2347	1959	3279	3827	3115
ENSG00000087116|ADAMTS2|protein_coding	4	3	3	0	5	1	4	2	4	6	0	2
ENSG00000087128|TMPRSS11E|protein_coding	17	22	35	50	59	53	79	82	32	22	5	8
ENSG00000087152|ATXN7L3|protein_coding	4994	5048	7034	3127	4374	4014	3900	3423	3072	3809	4605	3506
ENSG00000087157|PGS1|protein_coding	1975	1894	2580	939	1418	1235	1124	1180	1155	1646	1944	1551
ENSG00000087191|PSMC5|protein_coding	8972	8729	12298	5900	7993	7386	7779	6597	5125	7784	7437	5459
ENSG00000087206|UIMC1|protein_coding	3355	3220	4499	1723	2229	2086	2215	2105	1961	2894	3216	2334
ENSG00000087237|CETP|protein_coding	1	0	0	0	0	0	0	0	0	0	0	0
ENSG00000087245|MMP2|protein_coding	4	0	3	0	0	0	0	2	0	0	0	0
ENSG00000087253|LPCAT2|protein_coding	673	604	810	422	582	542	611	500	458	518	538	473
ENSG00000087258|GNAO1|protein_coding	288	277	348	91	120	126	67	85	106	159	390	324
ENSG00000087263|OGFOD1|protein_coding	3124	3195	4312	2121	2977	2804	2409	2010	1599	1967	2044	1504
ENSG00000087266|SH3BP2|protein_coding	1490	1433	1841	578	807	733	574	639	577	812	931	880
ENSG00000087269|NOP14|protein_coding	12264	11898	16753	8440	11871	10913	9197	7967	6578	7634	7578	5813
ENSG00000087274|ADD1|protein_coding	7293	6788	9415	3582	4691	4567	4771	4174	3665	5512	6806	5365
ENSG00000087299|L2HGDH|protein_coding	2904	2745	3794	1720	2362	2184	1902	1804	1621	2090	2407	1757
ENSG00000087301|TXNDC16|protein_coding	525	539	700	287	360	351	342	393	384	469	585	421
ENSG00000087302|C14orf166|protein_coding	8350	8298	12113	5592	7550	6805	7403	6276	5181	7435	7694	5343
ENSG00000087303|NID2|protein_coding	24	16	21	13	11	15	15	14	17	7	13	20
ENSG00000087338|GMCL1|protein_coding	2150	2071	2945	1391	1892	1803	1788	1686	1596	1730	2055	1553
ENSG00000087365|SF3B2|protein_coding	23293	22714	32220	13020	17867	16660	14914	12777	10613	16151	17702	14295
ENSG00000087448|KLHL42|protein_coding	3615	3346	4529	2328	3056	3014	2617	2610	2145	2419	2552	2047
ENSG00000087460|GNAS|protein_coding	64729	61934	90691	37161	51497	47472	48689	40036	36763	55866	63755	50047
ENSG00000087470|DNM1L|protein_coding	7204	6750	9373	4201	5531	5347	6015	5609	4940	5545	6577	4844
ENSG00000087494|PTHLH|protein_coding	1	4	7	11	21	13	15	18	14	3	9	4
ENSG00000087495|PHACTR3|protein_coding	9	4	2	2	2	2	2	11	5	6	12	7
ENSG00000087502|ERGIC2|protein_coding	4426	4299	5863	3172	3915	3644	3860	3669	3409	3317	4308	3032
ENSG00000087510|TFAP2C|protein_coding	11891	10868	16088	5610	7697	7249	5372	4837	3764	7651	8805	6349
ENSG00000087586|AURKA|protein_coding	17328	17412	24254	9148	12282	11097	10760	9347	5529	13839	11818	8241
ENSG00000087589|CASS4|protein_coding	6	3	12	18	26	19	21	16	16	13	5	2
ENSG00000087842|PIR|protein_coding	2075	2020	2883	1109	1476	1305	1608	1381	1046	1899	1799	1361
ENSG00000087884|AAMDC|protein_coding	324	368	478	187	250	210	253	245	251	369	458	343
ENSG00000087903|RFX2|protein_coding	278	269	447	158	199	195	212	221	186	255	308	279
ENSG00000087995|METTL2A|protein_coding	2950	2990	4223	1977	2768	2352	2460	2089	1851	2167	2536	1737
ENSG00000088002|SULT2B1|protein_coding	1707	1625	2388	1099	1625	1508	1169	1005	794	1112	975	854
ENSG00000088035|ALG6|protein_coding	1539	1452	1940	880	1285	1192	1123	1092	1068	1168	1484	1117
ENSG00000088038|CNOT3|protein_coding	2185	1911	2948	1179	1765	1488	1569	1518	1415	1910	1985	1804
ENSG00000088053|GP6|protein_coding	17	11	12	11	3	7	8	9	18	16	24	14
ENSG00000088179|PTPN4|protein_coding	2479	2319	3088	1172	1563	1509	1984	2028	1741	2418	3184	2182
ENSG00000088205|DDX18|protein_coding	10552	10351	14239	8171	10348	10092	9393	8572	7400	6925	7954	5720
ENSG00000088247|KHSRP|protein_coding	6204	5651	8430	3582	5040	4700	3934	3442	2982	3584	4047	3179
ENSG00000088256|GNA11|protein_coding	4008	3985	5507	2103	3285	2845	2182	1929	1562	2285	2392	2132
ENSG00000088280|ASAP3|protein_coding	894	764	1038	300	367	294	342	300	356	599	884	748
ENSG00000088298|EDEM2|protein_coding	1684	1674	2426	1035	1412	1269	1411	1113	1017	1619	1951	1446
ENSG00000088305|DNMT3B|protein_coding	5035	4744	6688	1901	2643	2349	2040	1858	1603	3545	4934	4016
ENSG00000088320|REM1|protein_coding	0	0	0	0	0	0	0	0	0	0	0	0
ENSG00000088325|TPX2|protein_coding	19988	18970	26507	10192	13201	12559	11877	10523	7474	16182	15835	11552
ENSG00000088340|FER1L4|transcribed_unitary_pseudogene	726	711	921	1343	1984	1877	1910	1995	2585	775	1151	931
ENSG00000088356|PDRG1|protein_coding	2703	2640	3781	1819	2650	2528	2427	1964	1574	2241	2318	1783
ENSG00000088367|EPB41L1|protein_coding	1029	797	1279	615	809	706	541	449	417	617	631	535
ENSG00000088386|SLC15A1|protein_coding	1	0	1	0	0	0	0	0	0	0	0	3
ENSG00000088387|DOCK9|protein_coding	1326	1211	1717	855	1136	1028	1071	1018	800	825	1028	718
ENSG00000088448|ANKRD10|protein_coding	2755	2538	3239	1213	1665	1553	1893	2012	2077	2433	3252	2366
ENSG00000088451|TGDS|protein_coding	1025	963	1252	735	941	981	981	838	853	746	958	678
ENSG00000088538|DOCK3|protein_coding	128	105	185	53	76	65	86	103	93	170	171	162
ENSG00000088543|C3orf18|protein_coding	39	35	32	18	26	23	27	21	20	30	60	34
ENSG00000088682|COQ9|protein_coding	3243	3156	4383	1547	2347	2044	2001	1666	1318	2366	2706	2171
ENSG00000088726|TMEM40|protein_coding	106	98	175	167	201	164	279	244	247	143	169	144
ENSG00000088727|KIF9|protein_coding	368	357	503	352	455	455	469	417	318	309	355	291
ENSG00000088756|ARHGAP28|protein_coding	0	0	1	1	1	0	0	0	3	0	0	2
ENSG00000088766|CRLS1|protein_coding	2242	2147	3250	1633	2041	1986	1983	1817	1625	1858	1895	1454
ENSG00000088808|PPP1R13B|protein_coding	1685	1527	2199	949	1215	1165	1203	1113	942	1307	1480	1198
ENSG00000088812|ATRN|protein_coding	2407	2254	2866	1307	1664	1595	1882	1668	1604	2152	2416	1821
ENSG00000088826|SMOX|protein_coding	248	202	290	181	273	235	183	172	119	155	120	111
ENSG00000088827|SIGLEC1|protein_coding	5	0	7	1	0	0	2	1	5	0	4	3
ENSG00000088832|FKBP1A|protein_coding	1659	1521	2138	1155	1484	1258	1543	1287	1141	1475	1621	1240
ENSG00000088833|NSFL1C|protein_coding	1274	1187	1663	785	1001	971	1055	835	659	1053	961	823
ENSG00000088836|SLC4A11|protein_coding	525	523	756	320	514	417	349	376	294	312	308	283
ENSG00000088854|C20orf194|protein_coding	461	406	523	180	264	243	360	434	433	667	731	565
ENSG00000088876|ZNF343|protein_coding	533	532	713	349	492	471	431	367	325	352	478	367
ENSG00000088881|EBF4|protein_coding	181	122	231	99	139	114	104	90	113	163	217	202
ENSG00000088882|CPXM1|protein_coding	25	16	26	19	43	38	16	6	0	13	18	7
ENSG00000088888|MAVS|protein_coding	7728	6927	9287	3363	4507	4436	4580	4305	3696	5965	6486	5431
ENSG00000088899|LZTS3|protein_coding	154	192	194	64	110	87	84	82	91	111	148	115
ENSG00000088930|XRN2|protein_coding	12168	11732	16447	8464	11124	10583	10520	9549	8070	9497	10790	7928
ENSG00000088970|KIZ|protein_coding	569	522	746	302	444	445	495	483	468	623	827	611
ENSG00000088986|DYNLL1|protein_coding	11609	11286	16749	8890	11977	10723	12690	9952	8789	9687	11048	8174
ENSG00000088992|TESC|protein_coding	45	50	75	35	35	43	43	29	38	44	63	62
ENSG00000089006|SNX5|protein_coding	14764	14259	20439	9535	12633	11953	10694	10201	8827	11331	11318	8410
ENSG00000089009|RPL6|protein_coding	53099	53415	77091	35917	47782	44274	49654	41824	34165	48190	50126	36710
ENSG00000089012|SIRPG|protein_coding	0	1	4	0	0	0	0	0	0	0	0	0
ENSG00000089022|MAPKAPK5|protein_coding	4277	3905	5717	2861	3753	3511	3386	3274	3153	3101	3590	2888
ENSG00000089041|P2RX7|protein_coding	85	73	107	24	25	35	20	25	17	52	67	52
ENSG00000089048|ESF1|protein_coding	2317	2057	3016	2073	2429	2408	2233	2102	2046	1387	1771	1251
ENSG00000089050|RBBP9|protein_coding	2726	2658	3536	1327	1726	1746	1625	1569	1392	1931	2322	1671
ENSG00000089053|ANAPC5|protein_coding	16319	15632	22032	9345	12944	11542	11504	10305	9729	12522	15270	11825
ENSG00000089057|SLC23A2|protein_coding	1082	956	1405	789	933	972	764	729	662	631	802	615
ENSG00000089060|SLC8B1|protein_coding	614	588	851	288	400	345	424	364	390	477	557	483
ENSG00000089063|TMEM230|protein_coding	2357	2362	3301	1224	1738	1526	1949	1666	1576	2251	2916	2088
ENSG00000089091|DZANK1|protein_coding	452	380	555	230	310	279	360	387	363	479	574	447
ENSG00000089094|KDM2B|protein_coding	2139	2235	3092	1337	1869	1728	1210	1153	916	1036	1265	923
ENSG00000089101|CFAP61|protein_coding	18	25	22	12	7	25	12	14	12	20	16	20
ENSG00000089116|LHX5|protein_coding	0	0	0	0	0	0	0	0	0	0	0	0
ENSG00000089123|TASP1|protein_coding	1505	1401	1956	1073	1455	1361	1320	1164	1158	1118	1255	1021
ENSG00000089127|OAS1|protein_coding	466	314	348	178	369	237	380	265	30	276	94	68
ENSG00000089154|GCN1|protein_coding	16059	15258	21010	8889	12618	11570	9478	9006	7891	9908	12277	10552
ENSG00000089157|RPLP0|protein_coding	95353	95487	135676	55390	79522	69388	71972	55544	43564	78961	80531	63567
ENSG00000089159|PXN|protein_coding	2857	2465	3651	2764	4032	3731	4114	3560	3738	2127	2389	1983
ENSG00000089163|SIRT4|protein_coding	61	36	73	27	43	36	42	20	50	65	104	89
ENSG00000089169|RPH3A|protein_coding	0	0	0	0	0	0	0	1	0	1	1	0
ENSG00000089177|KIF16B|protein_coding	946	841	1208	678	831	852	846	728	782	837	1052	803
ENSG00000089195|TRMT6|protein_coding	2274	2405	3224	1778	2410	2239	1699	1562	1341	1202	1299	1016
ENSG00000089199|CHGB|protein_coding	2	1	1	1	1	0	0	2	1	1	0	0
ENSG00000089220|PEBP1|protein_coding	19246	19101	26842	11649	15885	15082	15396	13107	9913	16565	16835	12852
ENSG00000089225|TBX5|protein_coding	0	2	1	0	0	0	0	0	0	0	0	0
ENSG00000089234|BRAP|protein_coding	2159	2140	2891	1305	1711	1667	1837	1640	1298	1735	2032	1524
ENSG00000089248|ERP29|protein_coding	6727	6307	9172	3520	4952	4544	4144	3626	2760	5302	5324	4184
ENSG00000089250|NOS1|protein_coding	0	0	0	0	0	1	0	5	0	2	1	0
ENSG00000089280|FUS|protein_coding	6922	5381	8165	4761	5872	5427	5297	5447	5319	5949	6688	5365
ENSG00000089289|IGBP1|protein_coding	1418	1430	2025	889	1187	1079	1373	1156	1022	1420	1691	1203
ENSG00000089327|FXYD5|protein_coding	288	313	428	247	347	278	279	213	215	283	252	209
ENSG00000089335|ZNF302|protein_coding	1946	1797	2315	934	1321	1111	1473	1410	1582	1879	2703	1897
ENSG00000089351|GRAMD1A|protein_coding	1004	889	1303	480	653	582	723	656	499	982	843	783
ENSG00000089356|FXYD3|protein_coding	1733	1597	2286	826	1126	1041	1361	940	747	1698	1654	1364
ENSG00000089472|HEPH|protein_coding	1	3	4	0	1	5	0	1	2	0	1	2
ENSG00000089486|CDIP1|protein_coding	109	76	152	68	81	100	72	94	101	76	100	66
ENSG00000089505|CMTM1|protein_coding	58	63	76	25	37	40	38	28	28	56	49	46
ENSG00000089558|KCNH4|protein_coding	9	7	4	4	2	0	2	5	8	12	11	10
ENSG00000089597|GANAB|protein_coding	15852	15096	21468	8684	12051	11099	10972	9206	8272	12371	15055	11909
ENSG00000089639|GMIP|protein_coding	1023	982	1473	497	742	641	816	669	535	907	800	655
ENSG00000089682|RBM41|protein_coding	974	935	1250	518	714	713	813	793	747	900	1061	850
ENSG00000089685|BIRC5|protein_coding	11345	11453	15668	5770	7961	7049	6406	5296	3702	7758	7568	5540
ENSG00000089692|LAG3|protein_coding	37	42	81	37	27	27	38	50	57	79	115	81
ENSG00000089693|MLF2|protein_coding	8254	8075	11806	5869	8114	7426	7793	6339	5408	7113	7522	5979
ENSG00000089723|OTUB2|protein_coding	240	207	318	79	160	134	167	151	136	198	281	146
ENSG00000089737|DDX24|protein_coding	8980	8729	11884	6034	8174	7626	6617	5876	4733	5909	6701	5092
ENSG00000089775|ZBTB25|protein_coding	1094	1065	1422	552	678	712	703	673	796	1009	1287	972
ENSG00000089818|NECAP1|protein_coding	3242	3243	4366	2339	3162	2912	2963	2541	2355	2481	3105	2179
ENSG00000089820|ARHGAP4|protein_coding	545	560	803	277	419	316	293	262	341	452	624	533
ENSG00000089847|ANKRD24|protein_coding	7	9	29	12	10	11	12	12	8	21	25	26
ENSG00000089876|DHX32|protein_coding	4011	3987	5526	2990	3995	3855	4785	4158	3793	3368	3584	2671
ENSG00000089902|RCOR1|protein_coding	4239	4047	5458	3029	3768	3658	4004	3672	3239	3498	4012	2926
ENSG00000089916|GPATCH2L|protein_coding	2912	2569	3352	1545	2029	2019	2580	2446	2375	2843	3288	2620
ENSG00000090006|LTBP4|protein_coding	1094	915	1517	449	724	650	633	600	637	894	1263	1057
ENSG00000090013|BLVRB|protein_coding	5230	5235	7616	2680	4027	3446	3637	2797	2694	4168	4919	4059
ENSG00000090020|SLC9A1|protein_coding	571	495	762	210	285	305	387	317	254	551	557	477
ENSG00000090054|SPTLC1|protein_coding	5497	5360	7367	3649	4575	4460	4805	4377	4104	4697	5460	4017
ENSG00000090060|PAPOLA|protein_coding	12061	11184	15596	8148	10306	9795	10996	10245	9307	10651	11335	8309
ENSG00000090061|CCNK|protein_coding	372	243	395	173	242	221	264	240	315	348	416	339
ENSG00000090097|PCBP4|protein_coding	607	586	837	330	468	383	375	354	241	407	392	343
ENSG00000090104|RGS1|protein_coding	2	1	63	1	0	1	2	0	2	5	9	5
ENSG00000090238|YPEL3|protein_coding	318	313	450	88	130	156	166	142	166	408	593	495
ENSG00000090263|MRPS33|protein_coding	2582	2599	3930	1564	2200	1877	2260	1851	1834	2453	3070	2063
ENSG00000090266|NDUFB2|protein_coding	4689	4786	6724	2911	4270	3745	4125	3349	2787	4359	4430	3306
ENSG00000090273|NUDC|protein_coding	5966	5646	8503	3977	5854	5263	4389	3673	2625	3881	3416	2881
ENSG00000090316|MAEA|protein_coding	5464	5591	7750	3199	4821	4012	3735	3234	2798	4169	4245	3390
ENSG00000090339|ICAM1|protein_coding	209	230	380	199	289	251	256	213	197	157	207	183
ENSG00000090372|STRN4|protein_coding	4900	4510	6673	2843	4256	3445	3044	2846	2532	2919	3484	3100
ENSG00000090376|IRAK3|protein_coding	2	1	2	0	0	1	0	1	4	3	4	0
ENSG00000090382|LYZ|protein_coding	3	0	1	0	4	0	1	6	2	9	7	4
ENSG00000090402|SI|protein_coding	0	7	5	0	0	4	1	0	0	4	0	1
ENSG00000090432|MUL1|protein_coding	1442	1340	2022	869	1197	1085	1051	840	719	973	1124	916
ENSG00000090447|TFAP4|protein_coding	1707	1571	2420	1163	1589	1504	967	896	802	599	647	636
ENSG00000090470|PDCD7|protein_coding	1650	1587	2544	1296	1761	1608	1524	1252	1217	1372	1562	1142
ENSG00000090487|SPG21|protein_coding	6152	6000	8560	4112	5226	4927	5230	4648	4002	5415	5817	4230
ENSG00000090512|FETUB|protein_coding	0	0	1	0	0	0	0	0	0	1	0	0
ENSG00000090520|DNAJB11|protein_coding	3846	3615	5198	2670	3704	3350	3446	3353	2830	3176	3677	2625
ENSG00000090530|P3H2|protein_coding	33	37	51	42	59	48	89	81	68	32	53	36
ENSG00000090534|THPO|protein_coding	2	5	4	1	2	0	0	2	7	5	3	7
ENSG00000090539|CHRD|protein_coding	27	66	68	16	16	21	30	16	23	38	71	47
ENSG00000090554|FLT3LG|protein_coding	2	5	17	3	3	2	4	4	3	3	18	16
ENSG00000090565|RAB11FIP3|protein_coding	2079	1886	2716	948	1498	1205	1169	1033	778	1365	1375	1144
ENSG00000090581|GNPTG|protein_coding	892	953	1402	507	722	737	672	572	577	765	1032	805
ENSG00000090612|ZNF268|protein_coding	2366	2278	2989	1294	1774	1654	1690	1640	1625	1911	2639	1993
ENSG00000090615|GOLGA3|protein_coding	6630	6020	8184	3346	4415	4379	4180	3896	3309	4361	4835	4021
ENSG00000090621|PABPC4|protein_coding	7693	7303	10339	5269	7083	6412	5976	5464	4630	5406	5623	4510
ENSG00000090659|CD209|protein_coding	0	0	0	0	0	0	0	0	0	0	0	0
ENSG00000090661|CERS4|protein_coding	376	324	540	175	221	222	170	147	264	325	675	547
ENSG00000090674|MCOLN1|protein_coding	366	338	574	210	322	234	268	238	221	326	392	275
ENSG00000090686|USP48|protein_coding	2931	2705	3701	1732	2124	2101	2295	2212	2352	2505	3128	2327
ENSG00000090776|EFNB1|protein_coding	331	281	422	238	332	302	245	246	171	200	222	193
ENSG00000090857|PDPR|protein_coding	2145	1829	2662	1088	1456	1321	1520	1430	1346	1950	2177	1765
ENSG00000090861|AARS|protein_coding	15498	14665	21308	8691	11342	10708	10527	9012	8118	11620	13820	11201
ENSG00000090863|GLG1|protein_coding	8802	7852	11138	4764	6101	5995	6260	5838	5234	7388	8446	6703
ENSG00000090889|KIF4A|protein_coding	3363	3152	4158	1771	2379	2251	1907	1515	1175	2183	2287	1685
ENSG00000090905|TNRC6A|protein_coding	5658	4831	6724	3063	3999	3924	4293	4159	3942	4391	5171	4047
ENSG00000090924|PLEKHG2|protein_coding	1233	1196	1797	1422	2105	1771	1442	1261	1352	932	1195	995
ENSG00000090932|DLL3|protein_coding	3	0	4	0	1	2	4	1	0	1	0	0
ENSG00000090971|NAT14|protein_coding	1026	966	1435	470	843	670	585	577	539	796	947	760
ENSG00000090975|PITPNM2|protein_coding	239	275	368	243	323	277	227	260	267	158	176	196
ENSG00000090989|EXOC1|protein_coding	3504	3345	4642	1787	2224	2223	2437	2262	2464	3014	3956	2924
ENSG00000091009|RBM27|protein_coding	3196	3118	3989	1929	2622	2554	2484	2458	2291	2221	2630	1924
ENSG00000091010|POU4F3|protein_coding	7	7	7	3	1	0	3	9	4	9	8	7
ENSG00000091039|OSBPL8|protein_coding	6151	5612	7275	4112	5534	5329	5854	6074	6254	4525	6335	4410
ENSG00000091073|DTX2|protein_coding	409	253	441	161	219	214	269	232	248	356	348	280
ENSG00000091106|NLRC4|protein_coding	34	21	26	14	16	19	15	16	33	25	22	27
ENSG00000091127|PUS7|protein_coding	6561	6163	8375	4658	5957	5814	4903	4616	3616	3597	3427	2439
ENSG00000091128|LAMB4|protein_coding	10	3	9	8	6	2	10	7	6	7	5	0
ENSG00000091129|NRCAM|protein_coding	2133	1892	2799	4724	6004	5903	6990	6528	4828	1820	1779	1244
ENSG00000091136|LAMB1|protein_coding	8958	8557	11956	4003	5199	5157	5429	5177	4458	7763	8348	6657
ENSG00000091137|SLC26A4|protein_coding	42	35	50	20	13	19	31	19	26	52	6	23
ENSG00000091138|SLC26A3|protein_coding	13	15	15	12	19	26	20	14	12	15	28	17
ENSG00000091140|DLD|protein_coding	13585	13148	18107	8279	10938	10457	11603	10608	9325	12306	13744	9441
ENSG00000091157|WDR7|protein_coding	1327	1257	1647	718	949	871	1103	1071	1083	1258	1731	1372
ENSG00000091164|TXNL1|protein_coding	2895	2928	4016	2017	2751	2425	3049	2821	2206	2732	2524	1885
ENSG00000091181|IL5RA|protein_coding	6	8	20	5	3	11	17	6	11	11	13	10
ENSG00000091262|ABCC6|protein_coding	128	81	103	43	49	37	42	53	85	116	255	225
ENSG00000091317|CMTM6|protein_coding	8894	8848	11792	5860	7611	7133	8067	7527	6555	7784	9006	6318
ENSG00000091409|ITGA6|protein_coding	487	462	671	480	659	661	945	914	1417	352	431	305
ENSG00000091428|RAPGEF4|protein_coding	39	45	62	25	40	33	33	35	31	36	68	54
ENSG00000091436|AC013461.1|protein_coding	1545	1413	1956	1316	1726	1614	1398	1246	1230	962	1125	847
ENSG00000091482|SMPX|protein_coding	0	0	0	0	0	0	0	0	0	1	1	0
ENSG00000091483|FH|protein_coding	7050	6795	9715	4389	6112	5511	5695	5006	4078	5328	6061	4379
ENSG00000091490|SEL1L3|protein_coding	759	836	1090	533	719	655	609	625	487	566	593	506
ENSG00000091513|TF|protein_coding	9	10	10	4	11	6	13	3	16	43	26	20
ENSG00000091527|CDV3|protein_coding	43323	41531	57563	19410	25631	24752	24034	21729	10545	31358	19353	14220
ENSG00000091536|MYO15A|protein_coding	34	27	42	13	21	9	17	19	46	36	56	71
ENSG00000091542|ALKBH5|protein_coding	7167	6792	9783	3503	4999	4651	4165	3534	2530	4773	5221	4117
ENSG00000091583|APOH|protein_coding	0	0	0	0	0	0	0	0	0	0	0	0
ENSG00000091592|NLRP1|protein_coding	69	69	113	45	88	31	85	69	77	107	155	81
ENSG00000091622|PITPNM3|protein_coding	195	170	313	98	118	112	111	96	145	158	249	243
ENSG00000091640|SPAG7|protein_coding	2570	2373	3392	1458	1975	1824	1895	1522	1296	2169	2487	1853
ENSG00000091651|ORC6|protein_coding	1862	1894	2679	1250	1495	1409	1092	979	785	1089	1163	932
ENSG00000091656|ZFHX4|protein_coding	1	0	0	0	5	1	1	2	0	2	11	1
ENSG00000091704|CPA1|protein_coding	5	5	1	0	0	0	2	1	4	1	4	6
ENSG00000091732|ZC3HC1|protein_coding	1688	1599	2240	874	1164	1078	1101	886	763	1240	1446	1149
ENSG00000091831|ESR1|protein_coding	19067	17166	22431	9314	12052	11709	11192	10597	11037	14458	19249	14866
ENSG00000091844|RGS17|protein_coding	573	539	643	347	406	364	491	597	643	634	929	729
ENSG00000091879|ANGPT2|protein_coding	119	82	113	67	61	71	76	106	101	136	164	145
ENSG00000091947|TMEM101|protein_coding	1907	2061	2742	1030	1494	1282	1400	1209	1052	1757	2160	1888
ENSG00000091972|CD200|protein_coding	0	0	1	0	0	0	0	0	0	0	1	0
ENSG00000091986|CCDC80|protein_coding	119	98	113	57	76	68	56	83	63	110	105	71
ENSG00000092009|CMA1|protein_coding	2	4	1	1	2	0	3	0	2	1	3	6
ENSG00000092010|PSME1|protein_coding	7583	7314	10533	4375	6147	5516	6676	5196	4360	6803	7350	5474
ENSG00000092020|PPP2R3C|protein_coding	1833	1713	2506	1233	1599	1457	1513	1335	1211	1647	1718	1279
ENSG00000092036|HAUS4|protein_coding	2063	2008	2844	998	1404	1326	1177	927	971	1510	1934	1412
ENSG00000092051|JPH4|protein_coding	3	1	2	1	2	2	7	3	0	7	11	5
ENSG00000092054|MYH7|protein_coding	0	0	0	0	0	0	1	0	1	1	0	0
ENSG00000092067|CEBPE|protein_coding	2	0	0	1	0	2	0	0	0	0	2	1
ENSG00000092068|SLC7A8|protein_coding	326	259	387	177	230	226	318	250	315	463	761	600
ENSG00000092094|OSGEP|protein_coding	1956	1765	2597	1243	1497	1409	1334	1243	1196	1452	1726	1230
ENSG00000092096|SLC22A17|protein_coding	153	114	247	77	133	88	106	66	97	122	184	177
ENSG00000092098|RNF31|protein_coding	1646	1606	2258	849	1308	1112	1077	977	748	1318	1345	1182
ENSG00000092108|SCFD1|protein_coding	6841	6550	9102	4547	5740	5393	6277	5844	5505	5917	6527	4920
ENSG00000092140|G2E3|protein_coding	5312	5003	6624	3351	3987	3852	3703	3759	3250	4191	5206	3837
ENSG00000092148|HECTD1|protein_coding	19709	18281	23599	11137	14023	13905	13901	13507	12317	13513	17820	13045
ENSG00000092199|HNRNPC|protein_coding	36418	35562	49419	23776	30785	29502	30551	26833	23959	30806	36087	26143
ENSG00000092200|RPGRIP1|protein_coding	97	75	119	47	50	56	63	60	34	73	83	72
ENSG00000092201|SUPT16H|protein_coding	18403	17738	24371	11571	14841	14580	12243	11334	9977	11418	13949	10300
ENSG00000092203|TOX4|protein_coding	4009	4031	5542	2504	3366	3062	3462	2967	2755	3655	4395	3353
ENSG00000092208|GEMIN2|protein_coding	2405	2359	3174	1404	1963	1830	1755	1502	1482	1521	1888	1339
ENSG00000092295|TGM1|protein_coding	179	188	269	90	145	114	144	107	83	174	206	204
ENSG00000092330|TINF2|protein_coding	1752	1557	2256	961	1318	1181	1266	1099	1102	1504	1849	1574
ENSG00000092345|DAZL|protein_coding	0	0	1	0	1	1	0	0	0	1	0	0
ENSG00000092377|TBL1Y|protein_coding	0	0	0	0	0	0	0	0	0	0	0	0
ENSG00000092421|SEMA6A|protein_coding	358	290	430	162	210	185	232	243	325	402	520	494
ENSG00000092439|TRPM7|protein_coding	25920	23405	29699	13326	17175	16234	18501	18860	18581	20346	25412	19197
ENSG00000092445|TYRO3|protein_coding	1826	1728	2430	816	1144	1015	728	596	627	913	1243	1070
ENSG00000092470|WDR76|protein_coding	2178	2148	2874	905	1272	1204	483	380	405	568	830	560
ENSG00000092529|CAPN3|protein_coding	15	6	10	5	11	6	8	6	8	16	12	17
ENSG00000092531|SNAP23|protein_coding	1292	1357	1894	785	1057	946	1168	1082	816	1348	1397	987
ENSG00000092607|TBX15|protein_coding	26	14	25	12	6	10	12	5	4	6	17	5
ENSG00000092621|PHGDH|protein_coding	6463	6150	8724	3160	4820	4202	4017	3138	3459	5054	6401	5153
ENSG00000092758|COL9A3|protein_coding	847	908	1258	471	709	600	741	643	662	851	1065	811
ENSG00000092820|EZR|protein_coding	6886	6762	9179	5190	7039	6648	7165	5973	4883	4745	5578	4274
ENSG00000092841|MYL6|protein_coding	35509	35708	50824	21712	29718	26814	30590	23218	18383	32477	33537	26019
ENSG00000092847|AGO1|protein_coding	2851	2474	3468	1636	1990	2136	2224	2065	1683	2282	2595	2143
ENSG00000092850|TEKT2|protein_coding	9	4	1	0	1	3	1	2	3	0	6	9
ENSG00000092853|CLSPN|protein_coding	2551	2316	3114	1284	1709	1640	711	615	549	771	922	669
ENSG00000092871|RFFL|protein_coding	913	856	1195	467	599	576	720	643	552	891	984	737
ENSG00000092929|UNC13D|protein_coding	3030	3014	4380	1440	2145	1908	2193	2045	1500	2837	2698	2230
ENSG00000092931|MFSD11|protein_coding	1640	1466	2020	904	1094	1064	1172	1105	864	1508	1660	1198
ENSG00000092964|DPYSL2|protein_coding	2920	2768	3565	1214	1619	1519	1482	1215	1045	1952	2419	1708
ENSG00000092969|TGFB2|protein_coding	77	94	71	156	180	187	302	241	72	109	34	30
ENSG00000092978|GPATCH2|protein_coding	3336	3204	4546	2107	2837	2491	2839	2894	3077	3096	4133	2888
ENSG00000093000|NUP50|protein_coding	6630	6257	8749	3984	5221	5100	4305	4192	3409	4118	4358	3223
ENSG00000093009|CDC45|protein_coding	4138	4029	5755	2292	3256	2849	1721	1451	1246	1759	2057	1665
ENSG00000093010|COMT|protein_coding	7094	6842	9994	4704	7127	5995	6591	5339	5061	5895	6502	5463
ENSG00000093072|CECR1|protein_coding	5	12	19	4	7	1	8	13	8	40	19	13
ENSG00000093100|XXbac-B461K10.4|processed_transcript	7	3	13	12	9	15	4	6	11	12	12	9
ENSG00000093134|VNN3|protein_coding	3	0	1	0	0	0	1	1	0	1	0	0
ENSG00000093144|ECHDC1|protein_coding	1370	1286	1780	895	1145	1020	1185	1025	1043	1131	1415	1058
ENSG00000093167|LRRFIP2|protein_coding	2050	2005	2784	1180	1581	1541	1621	1594	1249	1695	1833	1370
ENSG00000093183|SEC22C|protein_coding	2414	2290	3240	986	1275	1203	1598	1430	1240	2351	2756	2002
ENSG00000093217|XYLB|protein_coding	631	533	695	347	433	444	321	334	361	357	471	404
ENSG00000094631|HDAC6|protein_coding	1497	1374	1996	563	869	763	805	750	690	1495	1814	1552
ENSG00000094661|OR1I1|protein_coding	0	0	1	0	0	0	0	0	0	0	0	0
ENSG00000094755|GABRP|protein_coding	2	4	1	0	1	1	0	2	0	4	0	1
ENSG00000094796|KRT31|protein_coding	0	0	0	0	0	0	0	0	0	0	0	0
ENSG00000094804|CDC6|protein_coding	5870	5475	7953	3372	4535	4091	1897	1736	1444	2059	2189	1620
ENSG00000094841|UPRT|protein_coding	432	474	547	232	317	303	422	348	323	392	452	340
[truncated: 45,188 more rows]
